# Supplementary material for: Genital herpes shedding episodes associate with altered spatial organization and activation of mucosal immune cells
Source: JCI Insight. 2025 Nov 18;11(1):e197491. doi: 10.1172/jci.insight.197491 (PMC12890532; doi:10.1172/jci.insight.197491)
Supplement: Supplemental table 1 [file jciinsight-11-197491-s157.xlsx]

## Sheet: CX CD3
Supplemental Table 2
Unadjusted and adjusted rank regression model estimating the association of HSV-2 status (positive vs negative) with CD3+ cell subset phenotypes from ectocervix biopsy specimens, adjusted for age, hormonal contraceptive use, semen exposure, HIV exposure, and BV status
beta = estimated difference
	Medians; (IQR)
CD3_cells	Overall	N HSV-2 Negative	HSV-2 Negative	N HSV-2 Positive	HSV-2 Positive	Unadjusted Beta	Unadjusted P-value	Adjusted Beta	Adjusted P-value
CD3-	23 (16, 32)	123	22 (16, 32)	84	24 (18, 32)	1.6	0.3533	3.41	0.0912
CD4_ofCD45	37 (28, 44)	111	36 (29, 44)	79	38 (26, 43)	-0.1	0.9568	1.26	0.5455
Treg_of CD3	1.65 (1.09, 2.58)	42	1.55 (1.01, 2.46)	21	1.68 (1.31, 2.71)	0.29	0.3442	0.51	0.1758
Treg_of CD4	3.01 (2.36, 5.44)	42	3.01 (2.26, 4.33)	21	3.34 (2.44, 6.58)	0.46	0.4378	0.96	0.1787
Treg_ofCD45	1.29 (0.89, 2.02)	42	1.27 (0.84, 1.95)	21	1.34 (0.99, 2.19)	0.17	0.4927	0.38	0.2348
Tconv_of CD3	45 (35, 54)	103	44 (35, 53)	74	47 (36, 54)	1.6	0.4855	2.83	0.3099
Tconv_of CD45	33 (26, 40)	103	33 (26, 40)	74	34 (26, 40)	0.4	0.8087	0.79	0.7061
CD8_of CD45	27 (20, 36)	112	28 (18, 40)	79	26 (22, 34)	-0.4	0.8385	-2.61	0.2283

## Sheet: VT CD3
CD3+ cell distribution for vaginal tract biopsy specimens comparing HSV-2 positive vs negative
Unadjusted and adjusted rank regression model estimating the association of HSV-2 status (positive vs negative) with CD3+ cell subset phenotypes from vaginal tract biopsy specimens, adjusted for age, hormonal contraceptive use, semen exposure, HIV exposure, and BV status
beta = estimated difference
	Medians; (IQR)
CD3_cells	Overall	N HSV-2 Negative	HSV-2 Negative	N HSV-2 Positive	HSV-2 Positive	Unadjusted Beta	Unadjusted P-value	Adjusted Beta	Adjusted P-value
CD3-	20 (10, 34)	121	20 (11, 32)	85	20 (10, 35)	0.2	0.9146	2.18	0.3008
CD4_ofCD45	34 (24, 42)	110	35 (25, 44)	75	32 (20, 39)	-4.2	0.0654	-4.53	0.0727
Treg_of CD3	1.49 (0.93, 2.65)	36	1.24 (0.86, 2.39)	20	1.71 (1.22, 2.89)	0.35	0.2738	0.43	0.1904
Treg_of CD4	2.96 (1.80, 5.52)	36	2.69 (1.76, 5.10)	20	3.75 (2.22, 5.73)	0.63	0.3624	1.07	0.1314
Treg_ofCD45	1.21 (0.77, 2.09)	36	1.15 (0.72, 2.03)	20	1.44 (1.00, 2.31)	0.23	0.4085	0.17	0.5951
Tconv_of CD3	41 (30, 53)	105	42 (32, 53)	66	40 (28, 51)	-2.9	0.283	-3.99	0.1836
Tconv_of CD45	32 (22, 40)	105	33 (23, 42)	66	30 (21, 38)	-2.3	0.2663	-3.56	0.1347
CD8_of CD45	32 (21, 43)	111	31 (20, 42)	73	33 (23, 47)	3.9	0.0997	2.69	0.3393

## Sheet: PBMC CD3
Supplemental Table 1
CD3+ cell distribution for PBMC specimens comparing HSV-2 positive vs negative
Unadjusted and adjusted rank regression model estimating the association of HSV-2 status (positive vs negative) with CD3+ cell subset phenotypes from PBMC specimens, adjusted for age, hormonal contraceptive use, semen exposure, HIV exposure, and BV status
beta = estimated difference
	Medians; (IQR)
CD3_cells	Overall	N HSV-2 Negative	HSV-2 Negative	N HSV-2 Positive	HSV-2 Positive	Unadjusted Beta	Unadjusted P-value	Adjusted Beta	Adjusted P-value
CD3-	27 (21, 33)	130	26 (20, 32)	92	27 (23, 34)	1.7	0.1695	2.3	0.0792
CD4_ofCD45	45 (39, 50)	130	45 (39, 50)	92	46 (40, 49)	0.4	0.7334	-0.85	0.4954
Treg_of CD3	1.19 (0.91, 1.55)	130	1.19 (0.91, 1.54)	92	1.21 (0.92, 1.58)	0.04	0.5773	-0.01	0.8371
Treg_of CD4	1.96 (1.45, 2.46)	130	1.94 (1.42, 2.44)	92	1.99 (1.46, 2.54)	0.02	0.8597	-0.04	0.7611
Treg_ofCD45	0.87 (0.63, 1.11)	130	0.87 (0.63, 1.12)	92	0.87 (0.64, 1.08)	0	1	-0.04	0.4955
Tconv_of CD3	59 (55, 66)	130	59 (54, 64)	92	61 (56, 67)	2.3	0.0466	1.23	0.3109
Tconv_of CD45	43 (38, 48)	130	43 (38, 48)	92	44 (37, 47)	0.3	0.7834	-0.85	0.477
CD8_of CD45	20.9 (17.2, 25.0)	130	22.0 (18.4, 25.4)	92	19.9 (16.6, 24.7)	-1.8	0.0338	-1.27	0.1416

## Sheet: CX Tconv
Conventional CD4+ T cell distribution for ectocervix biopsy specimens comparing HSV-2 positive vs negative
Unadjusted and adjusted rank regression model estimating the association of HSV-2 status (positive vs negative) with conventional CD4+ T cell phenotypes from ectocervix biopsy specimens, adjusted for age, hormonal contraceptive use, semen exposure, HIV exposure, and BV status
beta = estimated difference
	Medians; (IQR)
Tconv cells	Overall	N HSV-2 Negative	HSV-2 Negative	N HSV-2 Positive	HSV-2 Positive	Unadjusted Beta	Unadjusted P-value	Adjusted Beta	Adjusted P-value
CD25- CD127-+	91.3 (86.1, 93.9)	103	91.3 (85.3, 94.2)	74	91.5 (87.6, 93.9)	0.7	0.3588	0.13	0.8954
CCR5+ Tconv	62 (27, 87)	102	63 (30, 87)	73	54 (23, 86)	-3.3	0.4308	-1.59	0.7642
CCR6+ Tconv	14 (9, 21)	102	14 (8, 20)	73	15 (11, 21)	0.9	0.4758	0.83	0.5588
CCR7+ CD45RA+ Tconv	12 (2, 28)	102	10 (1, 27)	73	15 (3, 30)	0.8	0.6073	-0.07	0.9752
CCR7+ CD45RA- Tconv	16 (10, 22)	102	16 (11, 21)	73	15 (10, 23)	-0.74	0.5836	-0.56	0.7021
CCR7- CD45RA+ Tconv	2.8 (0.8, 6.0)	102	2.5 (0.8, 6.2)	73	3.3 (1.0, 5.8)	0.18	0.6665	0.22	0.6822
CCR7- CD45RA- Tconv	64 (44, 83)	102	66 (46, 80)	73	63 (44, 84)	0.4	0.9094	1.1	0.8019
CD38+ Tconv	11 (5, 21)	102	10 (4, 20)	73	13 (6, 22)	2.1	0.1616	1.77	0.3062
CD39+ Tconv	12 (4, 34)	102	12 (4, 32)	73	13 (5, 37)	0.8	0.6665	1.09	0.625
CD69+ Tconv	58 (11, 85)	102	61 (15, 86)	73	48 (4, 84)	-4.4	0.2353	-4.25	0.3981
CD101+ Tconv	20 (8, 42)	102	20 (9, 39)	73	20 (7, 44)	-0.89	0.7529	-0.54	0.8718
CD103+ CD69+ Tconv	15 (3, 39)	102	15 (4, 38)	73	16 (2, 39)	-0.4	0.8589	0.24	0.9441
CD103+ CD69- Tconv	0.00 (0.00, 0.48)	102	0.00 (0.00, 0.48)	73	0.00 (0.00, 0.42)	0	1	0	1
CD103- CD69+ Tconv	20 (5, 45)	102	22 (7, 48)	73	18 (3, 42)	-4.8	0.0823	-5.71	0.131
CD103- CD69- Tconv	43 (15, 88)	102	38 (14, 85)	73	52 (15, 95)	4.57	0.2292	4.43	0.3745
CTLA-4+ Tconv	4 (2, 10)	102	5 (2, 10)	73	4 (1, 8)	-0.69	0.3329	0.23	0.7766
CXCR3+ Tconv	32 (21, 44)	102	33 (20, 48)	73	29 (22, 40)	-3.1	0.2883	-3.88	0.236
GrzB+ Tconv	1.55 (0.23, 4.09)	102	1.50 (0.37, 3.75)	73	1.75 (0.07, 4.33)	0	1	-0.01	0.9765
HLA-DR+ Tconv	24 (8, 39)	102	23 (10, 36)	73	25 (7, 40)	-0.54	0.8274	0.15	0.9622
HLA-DR+ CD38+ Tconv	1.5 (0.5, 3.2)	102	1.5 (0.5, 3.1)	73	1.4 (0.3, 3.5)	0	1	-0.03	0.9345
PD-1+ Tconv	37 (16, 57)	102	40 (17, 57)	73	33 (14, 57)	-3.86	0.2377	-4	0.2927
PD-1+TCF-1- Tconv	29 (10, 43)	102	31 (11, 45)	73	27 (7, 42)	-3.9	0.1784	-4.23	0.2057
TCF-1+ Tconv	43 (19, 58)	102	44 (16, 60)	73	43 (23, 56)	0.4	0.9212	-2.07	0.6563
Tbet+	2.8 (1.0, 5.5)	102	2.4 (0.8, 5.4)	73	3.4 (1.5, 6.6)	0.6	0.1704	0.47	0.3908
CCR5+ Th1	86 (72, 97)	22	90 (84, 97)	20	79 (59, 97)	-8.69	0.1322	-12.29	0.1106
CCR7+ CD45RA+ Th1	0.5 (0.0, 2.6)	22	0.2 (0.0, 2.1)	20	0.9 (0.0, 2.9)	0	1	0.23	0.7925
CCR7+ CD45RA- Th1	10 (3, 15)	22	12 (4, 15)	20	8 (3, 14)	-2.06	0.4827	-1.11	0.7558
CCR7- CD45RA+ Th1	3 (0, 7)	22	4 (1, 9)	20	3 (0, 7)	-0.63	0.6868	0.02	0.9932
CCR7- CD45RA- Th1	82 (70, 91)	22	83 (69, 91)	20	81 (72, 93)	0.72	0.891	0.27	0.9687
CD38+ Th1	13 (8, 24)	22	13 (9, 26)	20	12 (7, 20)	0	1	-2.01	0.6403
CD39+ Th1	12 (5, 24)	22	13 (5, 22)	20	10 (4, 27)	-0.68	0.8805	2.64	0.6949
CD101+ Th1	28 (11, 54)	22	26 (10, 51)	20	30 (13, 54)	2.5	0.7774	9.91	0.2854
CD103+ CD69+ Th1	6 (0, 18)	22	6 (2, 14)	20	5 (0, 19)	0	1	0.96	0.8624
CD103+ CD69- Th1	0.00 (0.00, 0.00)	22	0.00 (0.00, 0.00)	20	0.00 (0.00, 0.00)	0	1	0	1
CD103- CD69+ Th1	28 (12, 54)	22	40 (18, 59)	20	19 (10, 42)	-10.84	0.1901	-13.76	0.1563
CD103- CD69- Th1	49 (11, 84)	22	44 (16, 76)	20	54 (9, 89)	4.18	0.6641	10.58	0.452
CTLA-4+ Th1	9 (3, 18)	22	10 (5, 20)	20	6 (1, 15)	-3.68	0.2371	-1.86	0.6275
CXCR3+ Th1	59 (40, 72)	22	61 (41, 76)	20	59 (43, 70)	-4.4	0.6271	-11.81	0.2267
GrzB+ Th1	16 (2, 46)	22	18 (5, 55)	20	15 (0, 43)	-0.9	0.9076	1.87	0.8715
HLA-DR+ Th1	34 (25, 55)	22	37 (30, 45)	20	29 (18, 69)	-5.98	0.4254	-2.54	0.7664
HLA-DR+ CD38+ Th1	10 (3, 18)	22	10 (3, 19)	20	10 (4, 15)	0	1	-0.83	0.8294
PD-1+ Th1	63 (40, 78)	22	69 (54, 78)	20	53 (35, 77)	-10.31	0.2188	-10.45	0.3233
TCF-1+ Th1	25 (16, 41)	22	25 (18, 39)	20	24 (12, 46)	-1.89	0.7603	-3.47	0.6571
CD161+ CCR6+	5.9 (3.7, 9.6)	102	6.2 (3.8, 9.3)	73	5.5 (3.5, 9.8)	-0.35	0.5734	-0.26	0.7168
CCR5+ Th17	90 (74, 96)	32	92 (83, 98)	22	86 (58, 93)	-5.71	0.1056	-8.39	0.0987
CCR7+ CD45RA+ Th17	0.25 (0.00, 1.71)	32	0.11 (0.00, 1.41)	22	0.91 (0.00, 2.22)	0	1	0.06	0.8808
CCR7+ CD45RA- Th17	16 (10, 28)	32	14 (8, 20)	22	20 (13, 32)	6.33	0.0626	9.39	0.0359
CCR7- CD45RA+ Th17	0.00 (0.00, 1.15)	32	0.00 (0.00, 0.66)	22	0.00 (0.00, 1.23)	0	1	0	1
CCR7- CD45RA- Th17	83 (70, 88)	32	85 (77, 90)	22	77 (65, 85)	-7.5	0.0439	-10.39	0.038
CD38+ Th17	11 (4, 20)	32	10 (4, 20)	22	12 (4, 18)	0	1	1.03	0.8124
CD39+ Th17	42 (15, 63)	32	34 (14, 63)	22	49 (18, 66)	2.82	0.7218	0.56	0.9535
CD101+ Th17	39 (16, 73)	32	47 (22, 71)	22	17 (10, 75)	-12.29	0.0904	-13.17	0.1625
CD103+ CD69+ Th17	31 (16, 63)	32	39 (23, 61)	22	20 (6, 65)	-10.73	0.1783	-11.93	0.2139
CD103+ CD69- Th17	0.00 (0.00, 0.34)	32	0.00 (0.00, 0.15)	22	0.00 (0.00, 0.82)	0	1	0	1
CD103- CD69+ Th17	34 (12, 52)	32	37 (21, 52)	22	22 (7, 58)	-8.61	0.2668	-14.33	0.1019
CD103- CD69- Th17	10 (2, 28)	32	7 (1, 19)	22	16 (5, 71)	5.97	0.1642	11.64	0.0859
CTLA-4+ Th17	14 (6, 25)	32	13 (8, 19)	22	14 (6, 29)	0.94	0.7911	1.93	0.7164
CXCR3+ Th17	39 (22, 52)	32	39 (19, 52)	22	37 (25, 51)	-0.7	0.8926	-2.43	0.709
GrzB+ Th17	0.00 (0.00, 0.83)	32	0.00 (0.00, 0.42)	22	0.00 (0.00, 0.86)	0	1	0	1
HLA-DR+ Th17	44 (25, 62)	32	44 (30, 55)	22	41 (19, 64)	-4.2	0.5786	-5.42	0.5419
HLA-DR+ CD38+ Th17	6 (1, 13)	32	5 (1, 13)	22	7 (1, 14)	0.24	0.9073	0.08	0.9742
PD-1+ Th17	70 (45, 79)	32	70 (49, 76)	22	69 (30, 83)	-0.4	0.9427	-0.35	0.967
TCF-1+ Th17	20 (9, 35)	32	19 (7, 34)	22	24 (11, 43)	4.61	0.3469	4.27	0.5485

## Sheet: VT Tconv
Conventional CD4+ T cell distribution for vaginal tract biopsy specimens comparing HSV-2 positive vs negative
Unadjusted and adjusted rank regression model estimating the association of HSV-2 status (positive vs negative) with conventional CD4+ T cell phenotypes from vaginal tract biopsy specimens, adjusted for age, hormonal contraceptive use, semen exposure, HIV exposure, and BV status
beta = estimated difference
	Medians; (IQR)
Tconv cells	Overall	N HSV-2 Negative	HSV-2 Negative	N HSV-2 Positive	HSV-2 Positive	Unadjusted Beta	Unadjusted P-value	Adjusted Beta	Adjusted P-value
CD25- CD127-+	91 (87, 95)	105	91 (87, 95)	66	92 (88, 95)	0.4	0.6491	-0.42	0.6594
CCR5+ Tconv	80 (44, 91)	104	80 (49, 92)	66	80 (41, 91)	-1	0.7452	-4.5	0.2256
CCR6+ Tconv	14 (9, 18)	104	14 (9, 18)	66	13 (9, 18)	0.15	0.9069	0.15	0.9176
CCR7+ CD45RA+ Tconv	4 (1, 20)	104	4 (1, 14)	66	4 (1, 23)	0.58	0.4819	1.39	0.1768
CCR7+ CD45RA- Tconv	15 (8, 19)	104	15 (9, 19)	66	14 (8, 21)	-0.21	0.8813	0.35	0.8331
CCR7- CD45RA+ Tconv	1.7 (0.6, 4.0)	104	1.5 (0.2, 3.8)	66	1.8 (0.9, 4.1)	0.38	0.2039	0.59	0.0881
CCR7- CD45RA- Tconv	77 (50, 87)	104	78 (51, 85)	66	75 (47, 87)	-0.9	0.7479	-3.31	0.32
CD38+ Tconv	6 (2, 12)	104	5 (2, 10)	66	7 (2, 14)	0.68	0.447	1.17	0.2647
CD39+ Tconv	19 (6, 40)	104	14 (5, 38)	66	24 (7, 42)	3.72	0.1168	4.89	0.0877
CD69+ Tconv	78 (27, 93)	104	81 (33, 94)	66	74 (20, 91)	-2.5	0.4316	-6.07	0.1235
CD101+ Tconv	28 (13, 47)	104	28 (13, 45)	66	28 (14, 54)	2.19	0.5362	1.63	0.6891
CD103+ CD69+ Tconv	26 (10, 46)	104	26 (10, 43)	66	27 (11, 54)	2.89	0.4201	-0.17	0.9702
CD103+ CD69- Tconv	0.00 (0.00, 0.52)	104	0.08 (0.00, 0.50)	66	0.00 (0.00, 0.57)	0	1	0	1
CD103- CD69+ Tconv	30 (12, 50)	104	37 (15, 55)	66	22 (8, 41)	-7.5	0.0512	-9.38	0.0267
CD103- CD69- Tconv	22 (7, 73)	104	19 (6, 67)	66	25 (9, 80)	2.49	0.4254	5.9	0.1308
CTLA-4+ Tconv	5 (2, 10)	104	5 (2, 10)	66	4 (2, 9)	-0.59	0.4032	-0.21	0.8019
CXCR3+ Tconv	36 (22, 51)	104	40 (20, 57)	66	34 (22, 44)	-4.1	0.1904	-7.9	0.036
GrzB+ Tconv	1.6 (0.4, 4.0)	104	1.6 (0.4, 3.9)	66	1.7 (0.6, 4.1)	0	1	0.12	0.7423
HLA-DR+ Tconv	24 (12, 42)	104	23 (12, 43)	66	26 (12, 42)	0.48	0.8711	1.77	0.6172
HLA-DR+ CD38+ Tconv	0.83 (0.00, 2.17)	104	0.83 (0.00, 2.16)	66	0.76 (0.00, 2.15)	0	1	-0.01	0.9732
PD-1+ Tconv	41 (22, 61)	104	47 (24, 62)	66	39 (21, 54)	-6.4	0.0939	-11.48	0.0072
PD-1+TCF-1- Tconv	34 (15, 51)	104	36 (19, 54)	66	30 (14, 46)	-5.1	0.1574	-10.2	0.0135
TCF-1+ Tconv	28 (14, 48)	104	29 (13, 48)	66	25 (15, 51)	1.21	0.729	5.11	0.204
Tbet+	2.5 (0.9, 7.3)	104	2.5 (0.7, 7.0)	66	2.7 (1.1, 7.3)	0.23	0.627	-0.12	0.8246
CCR5+ Th1	93 (78, 99)	22	93 (76, 100)	14	89 (83, 97)	-2.4	0.6195	-6.7	0.3567
CCR7+ CD45RA+ Th1	0.5 (0.0, 3.2)	22	1.0 (0.0, 3.1)	14	0.3 (0.0, 4.8)	0	1	0.62	0.4792
CCR7+ CD45RA- Th1	7 (4, 15)	22	12 (4, 17)	14	6 (4, 9)	-4.12	0.1994	-1.41	0.5177
CCR7- CD45RA+ Th1	4 (0, 12)	22	5 (1, 11)	14	3 (0, 12)	0	1	-1.52	0.6497
CCR7- CD45RA- Th1	82 (66, 90)	22	79 (67, 87)	14	85 (52, 90)	2.29	0.7094	0.33	0.9675
CD38+ Th1	6 (1, 15)	22	3 (0, 11)	14	9 (6, 20)	5.41	0.034	4.32	0.2077
CD39+ Th1	7 (1, 21)	22	6 (1, 19)	14	10 (3, 23)	2.39	0.5622	1.18	0.8576
CD101+ Th1	24 (9, 44)	22	28 (10, 41)	14	22 (8, 48)	1.53	0.8564	3.16	0.6505
CD103+ CD69+ Th1	7 (0, 23)	22	3 (0, 22)	14	13 (1, 23)	1.88	0.6568	0.02	0.997
CD103+ CD69- Th1	0.00 (0.00, 0.00)	22	0.00 (0.00, 0.00)	14	0.00 (0.00, 0.00)	0	1	0	1
CD103- CD69+ Th1	29 (3, 51)	22	29 (4, 53)	14	29 (7, 47)	-2.6	0.7356	-7.1	0.5016
CD103- CD69- Th1	44 (18, 94)	22	51 (14, 96)	14	33 (26, 65)	-6.5	0.5516	-3.52	0.7542
CTLA-4+ Th1	5 (0, 11)	22	5 (1, 9)	14	5 (0, 13)	0	1	1.93	0.5666
CXCR3+ Th1	55 (29, 76)	22	55 (34, 78)	14	57 (19, 73)	-1.9	0.8476	-5.81	0.6447
GrzB+ Th1	34 (7, 52)	22	39 (7, 55)	14	22 (14, 43)	-3.38	0.7299	-3.42	0.7112
HLA-DR+ Th1	27 (19, 49)	22	25 (18, 48)	14	32 (25, 57)	6.8	0.3257	1.84	0.8353
HLA-DR+ CD38+ Th1	4 (1, 10)	22	2 (0, 7)	14	7 (4, 13)	4.08	0.0173	3.16	0.1618
PD-1+ Th1	65 (41, 81)	22	70 (43, 84)	14	57 (42, 76)	-9.71	0.2643	-13.25	0.1839
TCF-1+ Th1	20 (8, 33)	22	20 (10, 35)	14	14 (4, 30)	-5.79	0.37	-5.51	0.4409
CD161+ CCR6+	6 (4, 10)	104	6 (4, 11)	66	6 (4, 10)	-0.2	0.7809	-0.35	0.6582
CCR5+ Th17	96 (91, 99)	31	96 (91, 100)	20	94 (90, 98)	-1.4	0.3935	-4.7	0.0881
CCR7+ CD45RA+ Th17	0.00 (0.00, 2.20)	31	0.00 (0.00, 1.29)	20	0.00 (0.00, 2.87)	0	1	0	1
CCR7+ CD45RA- Th17	12 (7, 24)	31	16 (7, 25)	20	12 (6, 20)	-2.7	0.4568	0.7	0.8928
CCR7- CD45RA+ Th17	0.00 (0.00, 0.46)	31	0.00 (0.00, 0.69)	20	0.00 (0.00, 0.12)	0	1	0	1
CCR7- CD45RA- Th17	85 (71, 93)	31	83 (71, 91)	20	88 (74, 94)	3.5	0.4227	2.74	0.646
CD38+ Th17	4 (1, 11)	31	4 (2, 10)	20	5 (0, 13)	0	1	2.91	0.3136
CD39+ Th17	53 (27, 76)	31	50 (27, 68)	20	62 (29, 79)	6.53	0.4263	12.41	0.2702
CD101+ Th17	53 (25, 73)	31	52 (25, 67)	20	56 (17, 79)	3.74	0.6551	5.86	0.6253
CD103+ CD69+ Th17	49 (23, 65)	31	49 (25, 59)	20	57 (23, 69)	5.08	0.5314	15.82	0.1437
CD103+ CD69- Th17	0.00 (0.00, 0.00)	31	0.00 (0.00, 0.00)	20	0.00 (0.00, 0.00)	0	1	0	1
CD103- CD69+ Th17	39 (24, 59)	31	44 (33, 62)	20	34 (13, 47)	-11.15	0.1463	-26.63	0.0053
CD103- CD69- Th17	3 (0, 6)	31	3 (1, 6)	20	2 (0, 7)	0	1	0.96	0.6122
CTLA-4+ Th17	10 (4, 24)	31	10 (5, 24)	20	11 (3, 20)	-0.1	0.9772	0.32	0.9432
CXCR3+ Th17	33 (18, 51)	31	34 (19, 55)	20	31 (17, 42)	-3.94	0.5118	-15.18	0.0805
GrzB+ Th17	0.00 (0.00, 0.00)	31	0.00 (0.00, 1.03)	20	0.00 (0.00, 0.00)	0	1	0	1
HLA-DR+ Th17	42 (28, 61)	31	47 (27, 61)	20	38 (31, 56)	0.32	0.9679	0.02	0.9985
HLA-DR+ CD38+ Th17	2.3 (0.0, 5.8)	31	2.4 (0.3, 6.3)	20	1.9 (0.0, 4.7)	0	1	0.07	0.9552
PD-1+ Th17	67 (48, 78)	31	74 (53, 84)	20	59 (35, 71)	-13.6	0.0469	-27.01	0.0047
TCF-1+ Th17	13 (6, 22)	31	12 (6, 23)	20	13 (7, 22)	0.7	0.8397	0.23	0.9581

## Sheet: PBMC Tconv
Conventional CD4+ T cell distribution for PBMC specimens comparing HSV-2 positive vs negative
Unadjusted and adjusted rank regression model estimating the association of HSV-2 status (positive vs negative) with conventional CD4+ T cell phenotypes from PBMC specimens, adjusted for age, hormonal contraceptive use, semen exposure, HIV exposure, and BV status
beta = estimated difference
	Medians; (IQR)
Tconv cells	Overall	N HSV-2 Negative	HSV-2 Negative	N HSV-2 Positive	HSV-2 Positive	Unadjusted Beta	Unadjusted P-value	Adjusted Beta	Adjusted P-value
CD25- CD127-+	95.30 (94.13, 96.40)	130	95.30 (94.23, 96.40)	92	95.30 (94.10, 96.50)	0	1	0.02	0.9499
CCR5+ Tconv	13 (9, 18)	130	12 (9, 18)	92	14 (10, 19)	1.25	0.1231	1.16	0.1723
CCR6+ Tconv	14 (11, 19)	130	14 (10, 18)	92	14 (11, 19)	0.9	0.3231	0.44	0.6257
CCR7+ CD45RA+ Tconv	36 (28, 45)	130	38 (28, 46)	92	35 (28, 44)	-1.4	0.4602	-0.39	0.8402
CCR7+ CD45RA- Tconv	20 (15, 26)	130	20 (15, 26)	92	19 (15, 26)	-0.3	0.7602	-1.14	0.2585
CCR7- CD45RA+ Tconv	7.0 (4.4, 10.8)	130	7.1 (4.6, 11.0)	92	6.6 (4.0, 10.5)	-0.36	0.532	0.12	0.8477
CCR7- CD45RA- Tconv	34 (26, 43)	130	34 (26, 43)	92	35 (28, 44)	1.7	0.3322	1.12	0.5423
CD38+ Tconv	21 (13, 32)	130	22 (15, 33)	92	19 (13, 30)	-2.8	0.092	-1.59	0.3343
CD39+ Tconv	3.58 (2.14, 4.96)	130	3.41 (1.65, 4.87)	92	3.81 (2.67, 5.00)	0.51	0.0708	0.42	0.1494
CD69+ Tconv	0.91 (0.62, 1.35)	130	0.89 (0.63, 1.34)	92	0.93 (0.60, 1.37)	0.01	0.8769	0.01	0.8649
CD101+ Tconv	4.7 (2.7, 7.8)	130	4.4 (2.3, 7.5)	92	4.9 (2.9, 8.1)	0.48	0.3067	0.46	0.3364
CD103+ CD69+ Tconv	0.010 (0.005, 0.022)	130	0.009 (0.005, 0.020)	92	0.011 (0.005, 0.022)	0	0.4561	0	0.4198
CD103+ CD69- Tconv	0.46 (0.34, 0.62)	130	0.45 (0.36, 0.60)	92	0.48 (0.34, 0.63)	0.02	0.4471	0.02	0.4012
CD103- CD69+ Tconv	0.87 (0.58, 1.25)	130	0.84 (0.59, 1.23)	92	0.88 (0.57, 1.28)	0	1	0.02	0.7718
CD103- CD69- Tconv	98.70 (98.20, 99.00)	130	98.70 (98.20, 99.00)	92	98.70 (98.00, 99.00)	0	1	-0.04	0.6341
CTLA-4+ Tconv	1.36 (0.83, 2.10)	130	1.35 (0.85, 2.10)	92	1.41 (0.81, 2.07)	0.02	0.8746	0.1	0.4164
CXCR3+ Tconv	22 (16, 31)	130	21 (16, 30)	92	24 (17, 33)	2.08	0.1936	0.94	0.5778
GrzB+ Tconv	2.6 (1.2, 5.2)	130	2.9 (1.3, 5.8)	92	2.3 (1.2, 4.6)	-0.42	0.1918	-0.75	0.0385
HLA-DR+ Tconv	4.98 (3.78, 6.50)	130	4.90 (3.51, 6.22)	92	5.07 (3.95, 7.54)	0.42	0.1325	0.33	0.2595
HLA-DR+ CD38+ Tconv	1.45 (1.07, 2.05)	130	1.42 (1.07, 2.00)	92	1.49 (1.07, 2.29)	0.08	0.3828	0.15	0.1254
PD-1+ Tconv	9.4 (6.9, 13.1)	130	9.3 (6.3, 13.1)	92	9.6 (7.1, 13.2)	0.18	0.7756	-0.17	0.7963
PD-1+TCF-1- Tconv	4.2 (2.3, 6.6)	130	4.2 (2.2, 7.3)	92	4.0 (2.3, 5.8)	-0.27	0.5004	-0.5	0.2489
TCF-1+ Tconv	78 (64, 85)	130	79 (61, 85)	92	77 (65, 85)	-0.3	0.8723	0.17	0.9327
Tbet+	4.9 (2.8, 7.9)	130	5.0 (2.7, 9.3)	92	4.8 (2.9, 7.1)	-0.24	0.6257	-0.41	0.4387
CCR5+ Th1	69 (54, 79)	130	66 (50, 78)	92	74 (64, 82)	8	0.0014	8.47	0.0012
CCR7+ CD45RA+ Th1	6 (3, 12)	130	6 (3, 12)	92	6 (3, 11)	0.03	0.9633	0.49	0.4902
CCR7+ CD45RA- Th1	7 (4, 14)	130	8 (4, 15)	92	7 (4, 14)	-0.87	0.2884	-0.61	0.48
CCR7- CD45RA+ Th1	8 (5, 14)	130	9 (5, 14)	92	7 (4, 13)	-0.87	0.2864	-0.94	0.2781
CCR7- CD45RA- Th1	73 (61, 81)	130	72 (60, 80)	92	76 (63, 81)	2.3	0.2551	1.62	0.4388
CD38+ Th1	13 (9, 20)	130	13 (9, 20)	92	13 (10, 21)	0.9	0.4309	1.83	0.1239
CD39+ Th1	4.0 (1.9, 7.1)	130	3.9 (1.7, 6.4)	92	4.3 (2.6, 8.2)	0.91	0.0262	1.23	0.003
CD101+ Th1	15 (8, 32)	130	14 (7, 28)	92	16 (9, 39)	1.53	0.39	2.09	0.2674
CD103+ CD69+ Th1	0.00 (0.00, 0.07)	130	0.00 (0.00, 0.06)	92	0.01 (0.00, 0.08)	0	1	0	1
CD103+ CD69- Th1	0.19 (0.11, 0.36)	130	0.19 (0.11, 0.38)	92	0.20 (0.13, 0.34)	0.01	0.6965	0.03	0.2078
CD103- CD69+ Th1	2.80 (1.67, 4.88)	130	2.80 (1.57, 5.13)	92	2.82 (1.87, 4.46)	0.13	0.639	0.31	0.2712
CD103- CD69- Th1	96.90 (94.53, 98.10)	130	96.90 (94.40, 98.30)	92	96.90 (95.20, 97.90)	-0.2	0.4733	-0.37	0.2159
CTLA-4+ Th1	2.62 (1.19, 4.80)	130	2.49 (0.99, 4.80)	92	2.89 (1.48, 4.73)	0.26	0.3916	0.56	0.0856
CXCR3+ Th1	34 (18, 59)	130	30 (19, 57)	92	42 (18, 61)	3.3	0.3274	3.97	0.2543
GrzB+ Th1	55 (33, 72)	130	57 (37, 72)	92	43 (29, 71)	-5.9	0.0894	-9.58	0.0051
HLA-DR+ Th1	26 (18, 34)	130	24 (18, 33)	92	27 (19, 35)	2.7	0.075	2.04	0.2094
HLA-DR+ CD38+ Th1	7.0 (4.3, 11.6)	130	6.5 (4.1, 11.5)	92	7.7 (5.0, 11.9)	1.03	0.106	1.42	0.0259
PD-1+ Th1	40 (26, 50)	130	41 (26, 52)	92	37 (26, 49)	-1.8	0.4605	-2.09	0.4278
TCF-1+ Th1	34 (21, 50)	130	33 (21, 48)	92	36 (21, 51)	2.7	0.3301	4.9	0.095
CD161+ CCR6+	4.81 (3.38, 6.12)	130	4.81 (3.53, 6.03)	92	4.82 (3.29, 6.59)	0.02	0.9466	-0.17	0.5744
CCR5+ Th17	30 (23, 37)	130	30 (23, 37)	92	30 (24, 37)	0.3	0.8334	1.54	0.285
CCR7+ CD45RA+ Th17	2.9 (1.9, 5.0)	130	2.7 (1.8, 4.7)	92	3.0 (1.9, 5.8)	0.18	0.518	0.21	0.4648
CCR7+ CD45RA- Th17	33 (25, 43)	130	33 (26, 43)	92	32 (23, 43)	-1.8	0.2884	-2.81	0.1227
CCR7- CD45RA+ Th17	1.00 (0.60, 1.54)	130	0.92 (0.58, 1.41)	92	1.12 (0.60, 1.73)	0.12	0.2048	0.15	0.1053
CCR7- CD45RA- Th17	61 (52, 71)	130	61 (52, 70)	92	62 (52, 71)	1.3	0.499	2.31	0.256
CD38+ Th17	13 (8, 17)	130	13 (8, 18)	92	11 (8, 16)	-0.7	0.4134	-0.24	0.7977
CD39+ Th17	7.5 (3.9, 11.7)	130	7.4 (3.2, 12.1)	92	7.8 (5.0, 11.4)	0.81	0.2485	0.64	0.4091
CD101+ Th17	5.7 (3.2, 10.2)	130	5.3 (2.9, 10.3)	92	6.3 (3.4, 9.6)	0.56	0.3268	0.7	0.2388
CD103+ CD69+ Th17	0.07 (0.01, 0.13)	130	0.07 (0.03, 0.14)	92	0.06 (0.00, 0.11)	-0.01	0.284	-0.01	0.2742
CD103+ CD69- Th17	1.80 (1.21, 2.58)	130	1.80 (1.23, 2.56)	92	1.81 (1.19, 2.59)	-0.03	0.8282	0.11	0.4507
CD103- CD69+ Th17	1.49 (0.97, 2.53)	130	1.47 (1.00, 2.43)	92	1.53 (0.96, 2.95)	0.04	0.7734	0.05	0.718
CD103- CD69- Th17	96.40 (94.90, 97.50)	130	96.40 (95.03, 97.48)	92	96.30 (94.70, 97.50)	-0.1	0.7076	-0.22	0.4036
CTLA-4+ Th17	4.4 (2.4, 7.5)	130	4.6 (2.4, 7.6)	92	4.3 (2.4, 7.0)	-0.15	0.734	0.13	0.7731
CXCR3+ Th17	35 (25, 41)	130	36 (25, 41)	92	34 (25, 43)	-0.3	0.8686	-0.22	0.9096
GrzB+ Th17	0.45 (0.17, 1.38)	130	0.52 (0.20, 1.44)	92	0.36 (0.15, 1.37)	-0.08	0.2544	-0.05	0.5288
HLA-DR+ Th17	6.2 (4.4, 8.9)	130	6.1 (4.4, 7.7)	92	6.3 (4.6, 9.9)	0.43	0.3023	0.44	0.2876
HLA-DR+ CD38+ Th17	2.18 (1.39, 3.47)	130	2.06 (1.35, 3.24)	92	2.55 (1.47, 3.68)	0.28	0.1359	0.33	0.0843
PD-1+ Th17	15 (11, 20)	130	15 (11, 21)	92	15 (12, 19)	-0.2	0.8395	-0.23	0.8125
TCF-1+ Th17	75 (60, 85)	130	76 (60, 85)	92	73 (61, 85)	-1.1	0.5958	-1.64	0.4643

## Sheet: CX CD8
CD8+ T cell distribution for ectocervix biopsy specimens comparing HSV-2 positive vs negative
Unadjusted and adjusted rank regression model estimating the association of HSV-2 status (positive vs negative) with CD8+ T cell phenotypes from ectocervix biopsy specimens, adjusted for age, hormonal contraceptive use, semen exposure, HIV exposure, and BV status
beta = estimated difference
	Medians; (IQR)
CD8 cells	Overall	N HSV-2 Negative	HSV-2 Negative	N HSV-2 Positive	HSV-2 Positive	Unadjusted Beta	Unadjusted P-value	Adjusted Beta	Adjusted P-value
CD8+ CD4- of CD3+	38 (29, 47)	113	38 (27, 49)	79	37 (30, 43)	0	1	-2.92	0.2403
CCR5+ CD8+	78 (45, 92)	98	80 (57, 92)	74	75 (39, 91)	-3.2	0.2847	-3.78	0.3089
CCR6+ CD8+	4.4 (2.3, 7.3)	98	4.7 (2.4, 7.3)	74	4.0 (2.2, 7.1)	-0.36	0.4811	-0.6	0.3101
CCR7+ CD45RA+ CD8+	9 (3, 26)	98	9 (3, 23)	74	11 (5, 30)	1.4	0.3671	2.03	0.2735
CCR7+ CD45RA- CD8+	9 (6, 13)	98	9 (6, 15)	74	7 (5, 12)	-2.27	0.0111	-2.27	0.0245
CCR7-CD45RA+ CD8+	22 (13, 30)	98	22 (13, 29)	74	23 (14, 31)	0.9	0.6439	2.31	0.3131
CCR7- CD45RA- CD8+	53 (36, 67)	98	53 (36, 65)	74	54 (33, 68)	0.41	0.9089	-1.04	0.7945
CD25+ CD8+	1.0 (0.1, 2.4)	98	1.0 (0.1, 2.3)	74	1.0 (0.0, 2.5)	0	1	-0.03	0.8603
CD38+ CD8+	10 (4, 15)	98	10 (4, 18)	74	8 (4, 13)	-1.8	0.1192	-0.47	0.7204
CD39+ CD8+	8 (3, 14)	98	6 (3, 14)	74	9 (3, 16)	1.6	0.1082	2.13	0.0844
CD101+ CD8+	47 (29, 64)	98	46 (30, 63)	74	48 (29, 66)	1.26	0.7387	-1.48	0.702
CD103+ CD69+ CD8+	40 (19, 62)	98	43 (21, 63)	74	34 (15, 60)	-4.5	0.2681	-7.52	0.1385
CD103+ CD69- CD8+	1.01 (0.29, 2.51)	98	0.86 (0.28, 2.22)	74	1.17 (0.39, 2.68)	0.22	0.2215	0.17	0.4208
CD103- CD69+ CD8+	16 (7, 29)	98	18 (8, 31)	74	12 (3, 25)	-3.57	0.092	-1.41	0.5654
CD103- CD69- CD8+	28 (9, 70)	98	23 (9, 61)	74	32 (14, 78)	5.5	0.1427	6.46	0.1539
CD161+ CD8+	25 (17, 37)	98	26 (17, 36)	74	24 (17, 37)	-1.37	0.5375	-2.55	0.3292
CCR7+ CD45RA+ of CD161+ CD8+	6 (2, 17)	65	5 (2, 14)	46	6 (2, 24)	0.6	0.6394	1.67	0.3191
CCR7+ CD45RA- of CD161+ CD8+	10 (6, 16)	65	12 (7, 18)	46	7 (5, 12)	-3.8	0.0076	-3.7	0.0159
CCR7- CD45RA+ of CD161+ CD8+	16 (8, 24)	65	16 (8, 23)	46	18 (8, 27)	1.6	0.4888	4.46	0.0707
CCR7- CD45RA- of CD161+ CD8+	62 (44, 71)	65	60 (45, 69)	46	63 (41, 72)	1.6	0.6823	-2.22	0.6012
CD161+ CCR6+ CD8+	2.9 (1.8, 5.5)	98	3.0 (1.8, 5.7)	73	2.8 (1.4, 5.2)	-0.23	0.5492	-0.26	0.5592
CCR7+ CD45RA+ of CD161+CCR6+ CD8+	5.3 (2.0, 10.5)	18	4.1 (2.8, 6.7)	13	5.7 (1.4, 11.8)	1.27	0.5147	-1	0.7016
CCR7+ CD45RA- of CD161+CCR6+ CD8+	15 (10, 30)	18	15 (10, 31)	13	15 (9, 22)	-1.33	0.792	-4.97	0.4788
CCR7- CD45RA+ of CD161+CCR6+ CD8+	9 (2, 19)	18	10 (2, 20)	13	9 (1, 18)	0	1	-0.89	0.871
CCR7- CD45RA- of CD161+CCR6+ CD8+	67 (51, 74)	18	60 (49, 74)	13	70 (56, 74)	2.78	0.7195	5.16	0.5602
CXCR3+ CD8+	71 (48, 84)	98	74 (53, 86)	74	64 (44, 81)	-7.4	0.0305	-10.68	0.0085
GrzB+ CD8+	25 (16, 35)	98	23 (16, 35)	74	26 (15, 35)	0.7	0.7458	1.09	0.6648
HLA-DR+ CD8+	33 (20, 48)	98	33 (20, 50)	74	29 (18, 47)	-2.4	0.4063	0.43	0.8828
HLA-DR+ CD38+ CD8+	4 (3, 9)	98	5 (3, 9)	74	4 (2, 8)	-0.82	0.1717	0.18	0.7757
PD-1+ CD8+	40 (21, 54)	98	42 (24, 55)	74	35 (18, 53)	-4.26	0.2283	-7.06	0.0718
PD-1+ TCF-1- CD8+	30 (15, 46)	98	32 (17, 46)	74	25 (13, 45)	-4.8	0.1021	-6.03	0.0699
Tbet+ CD8+	18 (9, 29)	98	17 (7, 27)	74	19 (11, 33)	2.14	0.317	2.67	0.2772
TCF1+ CD8+	28 (15, 42)	98	29 (14, 45)	74	27 (15, 38)	-0.79	0.7883	-1.78	0.605

## Sheet: VT CD8
CD8+ T cell distribution for vaginal tract biopsy specimens comparing HSV-2 positive vs negative
Unadjusted and adjusted rank regression model estimating the association of HSV-2 status (positive vs negative) with CD8+ T cell phenotypes from vaginal tract biopsy specimens, adjusted for age, hormonal contraceptive use, semen exposure, HIV exposure, and BV status
beta = estimated difference
	Medians; (IQR)
CD8 cells	Overall	N HSV-2 Negative	HSV-2 Negative	N HSV-2 Positive	HSV-2 Positive	Unadjusted Beta	Unadjusted P-value	Adjusted Beta	Adjusted P-value
CD8+ CD4- of CD3+	40 (31, 54)	112	38 (28, 50)	73	42 (33, 57)	5.2	0.0576	3.62	0.2372
CCR5+ CD8+	87 (66, 94)	98	85 (67, 94)	69	87 (65, 95)	0.5	0.8117	-0.65	0.7958
CCR6+ CD8+	5 (2, 8)	97	5 (2, 8)	69	4 (2, 7)	-0.27	0.6367	-0.52	0.4682
CCR7+ CD45RA+ CD8+	6 (2, 13)	97	6 (3, 13)	69	6 (2, 18)	0.08	0.9301	0.74	0.5056
CCR7+ CD45RA- CD8+	9 (6, 14)	97	10 (6, 16)	69	8 (5, 13)	-1.09	0.2461	-0.78	0.4717
CCR7-CD45RA+ CD8+	20 (11, 30)	97	22 (11, 31)	69	17 (11, 28)	-2.2	0.2979	0.15	0.9512
CCR7- CD45RA- CD8+	58 (42, 73)	97	57 (42, 69)	69	62 (44, 75)	3.1	0.3658	-0.77	0.8427
CD25+ CD8+	1.0 (0.2, 2.7)	97	0.7 (0.1, 2.5)	69	1.4 (0.4, 3.7)	0.34	0.0868	0.2	0.3555
CD38+ CD8+	4.0 (1.5, 8.1)	97	4.4 (1.5, 7.9)	69	3.8 (1.5, 8.5)	-0.2	0.7418	-0.38	0.6095
CD39+ CD8+	7 (3, 16)	97	6 (3, 13)	69	9 (3, 21)	1.84	0.0976	2.61	0.0367
CD101+ CD8+	52 (32, 70)	97	49 (30, 68)	69	57 (36, 73)	6.4	0.1034	5.24	0.2442
CD103+ CD69+ CD8+	64 (32, 78)	97	64 (33, 73)	69	62 (28, 81)	0.8	0.8404	-2.33	0.6148
CD103+ CD69- CD8+	0.94 (0.38, 2.11)	97	0.75 (0.20, 1.50)	69	1.06 (0.57, 2.61)	0.45	0.0072	0.57	0.0047
CD103- CD69+ CD8+	11 (5, 22)	97	14 (7, 23)	69	8 (4, 18)	-3.89	0.0112	-2.45	0.1845
CD103- CD69- CD8+	15 (5, 53)	97	14 (5, 53)	69	16 (6, 52)	0.76	0.7641	2.74	0.3651
CD161+ CD8+	29 (19, 40)	97	31 (21, 40)	69	28 (19, 40)	0.2	0.9361	-1.6	0.5384
CCR7+ CD45RA+ of CD161+ CD8+	3 (1, 7)	73	3 (2, 7)	50	2 (1, 5)	-0.62	0.3467	-0.15	0.8562
CCR7+ CD45RA- of CD161+ CD8+	10 (6, 17)	73	12 (6, 19)	50	8 (5, 14)	-2.39	0.1012	-1.29	0.422
CCR7- CD45RA+ of CD161+ CD8+	13 (6, 23)	73	16 (7, 25)	50	12 (5, 20)	-2.22	0.2604	-0.05	0.9831
CCR7- CD45RA- of CD161+ CD8+	68 (56, 80)	73	65 (55, 78)	50	72 (59, 82)	5.1	0.1062	-0.2	0.9566
CD161+ CCR6+ CD8+	3.3 (1.6, 6.6)	97	3.4 (1.8, 6.9)	69	3.3 (1.3, 5.8)	-0.19	0.7004	-0.19	0.7557
CCR7+ CD45RA+ of CD161+CCR6+ CD8+	2.9 (0.0, 7.0)	24	3.0 (0.7, 7.1)	13	2.9 (0.0, 6.5)	0	1	-1.47	0.2908
CCR7+ CD45RA- of CD161+CCR6+ CD8+	21 (11, 29)	24	24 (16, 35)	13	18 (9, 26)	-6.38	0.2386	-5.92	0.3177
CCR7- CD45RA+ of CD161+CCR6+ CD8+	5 (2, 12)	24	6 (2, 11)	13	5 (3, 12)	0	1	-1.68	0.5237
CCR7- CD45RA- of CD161+CCR6+ CD8+	62 (51, 77)	24	62 (49, 77)	13	70 (58, 75)	6.57	0.317	11.21	0.1319
CXCR3+ CD8+	81 (56, 90)	97	80 (55, 89)	69	82 (56, 90)	0.9	0.7444	-0.29	0.931
GrzB+ CD8+	18 (10, 27)	97	21 (12, 30)	69	16 (8, 25)	-3.7	0.0626	-0.92	0.6894
HLA-DR+ CD8+	25 (15, 37)	97	25 (16, 37)	69	23 (14, 39)	-0.8	0.7434	1.7	0.5558
HLA-DR+ CD38+ CD8+	1.7 (0.6, 4.1)	97	1.9 (0.7, 4.1)	69	1.4 (0.4, 4.0)	-0.3	0.3133	-0.05	0.8949
PD-1+ CD8+	47 (29, 59)	97	47 (32, 59)	69	46 (26, 60)	-1.6	0.6503	-3.68	0.3412
PD-1+ TCF-1- CD8+	35 (22, 47)	97	34 (23, 48)	69	37 (20, 47)	-0.6	0.8534	-1.58	0.6611
Tbet+ CD8+	13 (6, 22)	97	13 (6, 24)	69	13 (5, 21)	-1.25	0.4641	0.09	0.9643
TCF1+ CD8+	24 (14, 39)	97	23 (14, 39)	69	28 (15, 39)	1.6	0.5325	1.52	0.6243

## Sheet: PBMC CD8
CD8+ T cell distribution for PBMC specimens comparing HSV-2 positive vs negative
Unadjusted and adjusted rank regression model estimating the association of HSV-2 status (positive vs negative) with CD8+ T cell phenotypes from PBMC specimens, adjusted for age, hormonal contraceptive use, semen exposure, HIV exposure, and BV status
beta = estimated difference
	Medians; (IQR)
CD8 cells	Overall	N HSV-2 Negative	HSV-2 Negative	N HSV-2 Positive	HSV-2 Positive	Unadjusted Beta	Unadjusted P-value	Adjusted Beta	Adjusted P-value
CD8+ CD4- of CD3+	30 (25, 34)	130	30 (26, 35)	92	29 (24, 34)	-1.3	0.2033	-0.43	0.6901
CCR5+ CD8+	24 (16, 33)	130	21 (14, 30)	92	27 (20, 38)	5.3	0.0015	3.49	0.0278
CCR6+ CD8+	2.41 (1.48, 3.61)	130	2.37 (1.48, 3.60)	92	2.57 (1.48, 3.58)	0.09	0.6597	0.15	0.4986
CCR7+ CD45RA+ CD8+	40 (31, 50)	130	41 (32, 53)	92	38 (26, 46)	-5.3	0.0151	-4.54	0.0359
CCR7+ CD45RA- CD8+	4.08 (2.58, 6.21)	130	4.32 (2.71, 6.45)	92	3.69 (2.46, 5.77)	-0.3	0.36	-0.54	0.1222
CCR7-CD45RA+ CD8+	33 (25, 41)	130	31 (24, 40)	92	36 (26, 43)	3.5	0.0395	3.72	0.0416
CCR7- CD45RA- CD8+	19 (14, 26)	130	18 (13, 26)	92	20 (16, 26)	1.9	0.1281	1.13	0.417
CD25+ CD8+	0.07 (0.02, 0.33)	130	0.07 (0.02, 0.25)	92	0.07 (0.02, 0.44)	0	0.7512	0	0.8866
CD38+ CD8+	8.1 (4.7, 11.8)	130	8.8 (5.0, 12.4)	92	7.3 (4.5, 10.9)	-1	0.1218	-0.73	0.2791
CD39+ CD8+	1.37 (0.75, 1.99)	130	1.21 (0.65, 1.77)	92	1.53 (0.96, 2.33)	0.36	0.0067	0.32	0.0194
CD101+ CD8+	30 (18, 42)	130	27 (17, 40)	92	32 (19, 44)	3.3	0.1567	3.98	0.1118
CD103+ CD69+ CD8+	0.06 (0.03, 0.10)	130	0.06 (0.03, 0.09)	92	0.06 (0.03, 0.10)	0	0.8555	0	0.8683
CD103+ CD69- CD8+	1.99 (1.38, 2.69)	130	2.00 (1.48, 2.70)	92	1.97 (1.23, 2.66)	-0.06	0.6705	-0.01	0.9473
CD103- CD69+ CD8+	1.25 (0.86, 1.79)	130	1.22 (0.87, 1.72)	92	1.33 (0.85, 1.99)	0.1	0.3066	0.08	0.4125
CD103- CD69- CD8+	96.50 (95.40, 97.38)	130	96.60 (95.50, 97.30)	92	96.40 (95.10, 97.43)	0	1	-0.07	0.7166
CD161+ CD8+	13 (8, 20)	130	14 (9, 21)	92	11 (7, 19)	-1.95	0.0826	-2.06	0.0929
CCR7+ CD45RA+ of CD161+ CD8+	40 (29, 52)	130	41 (32, 56)	92	39 (27, 48)	-4.8	0.042	-3.96	0.1174
CCR7+ CD45RA- of CD161+ CD8+	4.9 (2.9, 7.5)	130	5.4 (3.2, 7.5)	92	4.4 (2.7, 7.6)	-0.61	0.1721	-0.72	0.1174
CCR7- CD45RA+ of CD161+ CD8+	25 (18, 34)	130	25 (16, 33)	92	27 (20, 36)	3.3	0.0465	3	0.0734
CCR7- CD45RA- of CD161+ CD8+	24 (16, 34)	130	24 (16, 34)	92	26 (16, 35)	1.3	0.4695	0.9	0.633
CD161+ CCR6+ CD8+	1.22 (0.69, 2.19)	130	1.26 (0.68, 2.25)	92	1.14 (0.72, 2.00)	-0.08	0.4867	-0.05	0.726
CCR7+ CD45RA+ of CD161+CCR6+ CD8+	15 (7, 26)	130	15 (8, 25)	92	13 (7, 27)	0	1	-0.41	0.8015
CCR7+ CD45RA- of CD161+CCR6+ CD8+	9 (6, 14)	130	10 (6, 15)	92	8 (5, 14)	-1.16	0.1563	-1.42	0.0981
CCR7- CD45RA+ of CD161+CCR6+ CD8+	13 (8, 20)	130	11 (7, 19)	92	15 (10, 24)	3.2	0.0077	3.71	0.0035
CCR7- CD45RA- of CD161+CCR6+ CD8+	55 (43, 69)	130	58 (45, 70)	92	54 (40, 67)	-3.7	0.1565	-3.6	0.2047
CXCR3+ CD8+	51 (27, 64)	130	48 (27, 63)	92	53 (32, 66)	3.2	0.3239	2.64	0.4443
GrzB+ CD8+	34 (23, 44)	130	34 (22, 43)	92	35 (24, 45)	1.9	0.3886	1.11	0.6136
HLA-DR+ CD8+	18 (13, 25)	130	16 (11, 23)	92	21 (14, 29)	3.44	0.0076	2.5	0.0524
HLA-DR+ CD38+ CD8+	2.87 (1.82, 4.30)	130	2.71 (1.73, 4.30)	92	3.05 (2.11, 4.29)	0.34	0.1192	0.36	0.1121
PD-1+ CD8+	7.1 (4.5, 11.5)	130	7.0 (4.4, 11.7)	92	7.5 (4.5, 11.0)	0.28	0.6422	-0.12	0.8505
PD-1+ TCF-1- CD8+	4.0 (2.1, 6.8)	130	4.0 (1.9, 7.0)	92	4.1 (2.4, 6.5)	0.03	0.9381	-0.13	0.763
Tbet+ CD8+	38 (27, 48)	130	38 (27, 46)	92	38 (27, 51)	2.3	0.3101	1.69	0.4541
TCF1+ CD8+	56 (42, 69)	130	57 (42, 69)	92	55 (42, 67)	-1.8	0.4768	-1.95	0.4651

## Sheet: CX Treg
Regulatory T cell distribution for ectocervix biopsy specimens comparing HSV-2 positive vs negative
Unadjusted and adjusted rank regression model estimating the association of HSV-2 status (positive vs negative) with Regulatory T cell phenotypes from ectocervix biopsy specimens, adjusted for age, hormonal contraceptive use, semen exposure, HIV exposure, and BV status
beta = estimated difference
	Medians; (IQR)
Treg cells	Overall	N HSV-2 Negative	HSV-2 Negative	N HSV-2 Positive	HSV-2 Positive	Unadjusted Beta	Unadjusted P-value	Adjusted Beta	Adjusted P-value
Live CD45+	1.1 (0.3, 2.9)	124	1.0 (0.3, 2.8)	85	1.3 (0.3, 3.0)	0.05	0.7363	0.21	0.3144
CD3+	76 (66, 83)	122	77 (66, 83)	83	76 (67, 81)	-1	0.5824	-2.79	0.174
CD4+ CD8-	49 (38, 58)	111	49 (38, 58)	79	50 (39, 57)	0.6	0.7965	2.81	0.2841
CD25+ CD127 low	6.3 (4.2, 10.4)	103	6.4 (4.3, 10.8)	73	6.2 (4.0, 9.9)	-0.51	0.4426	-0.08	0.9262
Foxp3+	43 (33, 62)	42	39 (33, 58)	22	50 (35, 71)	9.98	0.0729	11.77	0.0412
CCR5+ Tregs	88 (72, 94)	16	84 (69, 91)	14	93 (75, 94)	4.1	0.4746	11.55	0.2502
CCR6+ Tregs	13 (7, 21)	16	14 (7, 23)	14	13 (10, 18)	-1.49	0.7421	-1.94	0.755
CCR7+ CD45RA+ Tregs	0.8 (0.0, 3.7)	16	1.1 (0.2, 3.2)	14	0.5 (0.0, 3.8)	0	1	-1.36	0.2932
CCR7+ CD45RA- Tregs	7 (4, 11)	16	7 (4, 11)	14	7 (4, 11)	0.14	0.9548	-2.4	0.4406
CCR7- CD45RA+ Tregs	2 (0, 4)	16	2 (0, 4)	14	2 (0, 3)	0	1	0.56	0.7342
CCR7- CD45RA- Tregs	88 (77, 93)	16	88 (76, 93)	14	89 (79, 95)	1.69	0.6723	0.95	0.845
CD38+ Tregs	20 (12, 35)	16	19 (12, 35)	14	22 (12, 34)	1.69	0.8047	4.43	0.4581
CD39+ Tregs	77 (61, 89)	16	70 (56, 86)	14	85 (67, 89)	9.67	0.2217	11.12	0.3997
CD69+ Tregs	74 (49, 86)	16	72 (52, 87)	14	74 (50, 84)	1.89	0.8503	12.85	0.3624
CD101+ Tregs	15 (6, 40)	16	17 (4, 33)	14	13 (8, 41)	0.99	0.8865	5.04	0.6129
CD103+ CD69+ Tregs	9 (2, 20)	16	9 (3, 17)	14	7 (2, 25)	0	1	6.11	0.2021
CD103+ CD69- Tregs	0.00 (0.00, 0.00)	16	0.00 (0.00, 0.00)	14	0.00 (0.00, 0.49)	0	1	0	1
CD103- CD69+ Tregs	49 (40, 69)	16	49 (39, 71)	14	51 (41, 67)	0.86	0.9233	-0.34	0.9783
CD103- CD69- Tregs	27 (13, 51)	16	33 (13, 48)	14	25 (14, 50)	-1.92	0.8446	-13.77	0.3768
CTLA-4+ Tregs	58 (33, 74)	16	41 (32, 65)	14	66 (44, 78)	14.94	0.1231	21.1	0.1816
CXCR3+ Tregs	42 (24, 63)	16	33 (22, 53)	14	49 (35, 69)	10.98	0.1889	0.73	0.9598
GrzB+ Tregs	0.12 (0.00, 2.00)	16	0.00 (0.00, 1.78)	14	0.40 (0.00, 2.00)	0	1	-0.14	0.8705
HLA-DR+ Tregs	51 (31, 73)	16	49 (30, 54)	14	55 (34, 75)	7.95	0.4652	12.76	0.3369
HLA-DR+ CD38+ Tregs	13 (7, 19)	16	9 (3, 22)	14	14 (8, 19)	4.44	0.3294	5.99	0.1817
PD-1+ Tregs	64 (44, 76)	16	60 (43, 67)	14	74 (54, 79)	13.85	0.0653	15.98	0.1788
PD-1+TCF-1- Tregs	55 (41, 69)	16	50 (38, 58)	14	65 (52, 77)	14.9	0.0778	24.04	0.0269
TCF-1+ Tregs	9 (4, 15)	16	11 (7, 17)	14	6 (4, 10)	-4.34	0.142	-3.37	0.3922
Tbet+ (Th1)	6 (2, 11)	16	4 (3, 8)	14	7 (2, 15)	2.04	0.4205	1.98	0.5151
CD161+ CCR6+ (Th17)	7 (3, 11)	16	7 (5, 11)	14	7 (3, 9)	-1.53	0.5107	-2.76	0.4869

[truncated: 2 more sheets: VT Treg, PBMC Treg]
