# Supplementary material for: Genital herpes shedding episodes associate with altered spatial organization and activation of mucosal immune cells
Source: JCI Insight. 2025 Nov 18;11(1):e197491. doi: 10.1172/jci.insight.197491 (PMC12890532; doi:10.1172/jci.insight.197491)
Supplement: Supplemental table 2 [file jciinsight-11-197491-s158.xlsx]

## Sheet: Ectocervix
Supplemental Table 2
Ectocervix Image Analysis
		HSV-2 Positive		HSV-2 Negative
Tissue Compartment	Cell Density	N	Median	N	Median	Wilcoxon rank sum test
Whole Tissue	CD3+ cells/mm2	19	648.7	44	645.3	0.694
	CD3+CD4+ cells/mm2	19	411	44	395.7	0.83
	CD3+CD4+CCR5+ cells/mm2	19	258	44	228.3	0.795
Lamina Propria	CD3+ cells/mm2	19	920.3	44	902.7	0.864
	CD3+CD4+ cells/mm2	19	527	44	614.8	0.471
	CD3+CD4+CCR5+ cells/mm2	19	315.4	44	349.6	0.248
Epithelium	CD3+ cells/mm2	19	363.6	44	344.5	0.462
	CD3+CD4+ cells/mm2	19	207.1	44	171.9	0.337
	CD3+CD4+CCR5+ cells/mm2	19	89.68	44	83.73	0.48

## Sheet: Vaginal Tract
Vaginal Tract Image Analysis
		HSV-2 Positive		HSV-2 Negative
Tissue Compartment	Cell Density	N	Median	N	Median	Wilcoxon rank sum test
Whole Tissue	CD3+ cells/mm2	24	649.2	55	678.9	0.721
	CD3+CD4+ cells/mm2	24	405.3	55	407.3	0.827
	CD3+CD4+CCR5+ cells/mm2	24	240.1	55	227	0.802
Lamina Propria	CD3+ cells/mm2	24	749.3	55	813.5	0.256
	CD3+CD4+ cells/mm2	24	450.9	55	538	0.195
	CD3+CD4+CCR5+ cells/mm2	24	227.4	55	298.5	0.239
Epithelium	CD3+ cells/mm2	24	542.8	55	503	0.526
	CD3+CD4+ cells/mm2	24	290.1	55	223.8	0.164
	CD3+CD4+CCR5+ cells/mm2	24	136.7	55	126.6	0.505
