# Supplementary material for: Genital herpes shedding episodes associate with altered spatial organization and activation of mucosal immune cells
Source: JCI Insight. 2025 Nov 18;11(1):e197491. doi: 10.1172/jci.insight.197491 (PMC12890532; doi:10.1172/jci.insight.197491)
Supplement: Supporting data values [file jciinsight-11-197491-s160.xlsx]

## Sheet: Figure 1A-D
Blank cell = sample not provided/processed; NA = insufficient cells isolated for flow cytometry analysis
	Figure 1A			Figure 1B			Figure 1C			Figure 1D			Clinical Data
Study participant ID number (PTID)	CX %CD3+ of CD45+ Cells	VT %CD3+ of CD45+ Cells	PBMC %CD3+ of CD45+ Cells	CX %CD8+of CD3+ Cells	VT %CD8+of CD3+ Cells	PBMC %CD8+of CD3+ Cells	CX %Tconv of CD3+ Cells	VT %Tconv of CD3+ Cells	PBMC %Tconv of CD3+ Cells	CX %Treg of CD3+ Cells	VT %Treg of CD3+ Cells	PBMC %Treg of CD3+ Cells	HSV2 Serology	BV Category	HIV Exposure	Unprotected sex acts last 30 days	Hormonal Contraceptive Use
531411527	42.9	69.2	76.8	2.08	40.7	20.9	NA	NA	69.7	NA	NA	0.99	Negative, nonreactive	7-10	Exposed	0	Had menses in 35
531400362		83	64.4		48.7	23.8		29.1	66		0.13	1.72	Negative, nonreactive	0-3	Unexposed	7	Use hormonal contraceptives
531419463	79.2	77.3	80.3	35	42.6	26.2	45	36	59.5	NA	NA	1.15	Negative, nonreactive	0-3	Unexposed	4	Had menses in 35
531400864	38.5			21.1			42.2			NA			Negative, nonreactive	4-6	Unexposed	7	Had menses in 35
531420669	82.5	53.5	79.9	22.4	27.6	44.4	67.7	49.6	43.8	1.87	NA	0.61	Negative, nonreactive	0-3	Unexposed	4	Had menses in 35
531401169	73	68.6	54	56.2	50	26.9	33	34.7	57.5	0.57	NA	0.87	Negative, nonreactive	0-3	Unexposed	6	Had menses in 35
531421265	83.4	92.8	77.4	50.4	45.4	46.3	37.3	39	44.4	NA	NA	0.35	Negative, nonreactive	0-3	Unexposed	1	Had menses in 35
531400268			72.2			31.1			58.9			0.94	Negative, nonreactive	4-6	Unexposed	12	Use hormonal contraceptives
531421723	87.1	68.9	73.6	46.9	34.4	31.9	33.7	50.5	55.5	1.02	NA	1.12	Negative, nonreactive	0-3	Exposed	1	Use hormonal contraceptives
531401266		62.9	56.1		23.8	22.4		57	68.2		4.58	1.56	Negative, nonreactive	0-3	Unexposed	8	Use hormonal contraceptives
531421966	26.1	85.9	75	NA	30.7	30.3	NA	61.3	60	NA	NA	1.02	Negative, nonreactive	4-6	Unexposed	12	Had menses in 35
531402163	77.1	88.5	69.5	41.3	60.9	35.7	35.5	25.2	48.4	NA	NA	1.21	Negative, nonreactive	7-10	Unexposed	14	Had menses in 35
531422768	93.6	88.3	81.4	60.8	57.2	22.3	24.3	35.4	67.8	NA	NA	1.54	Negative, nonreactive	0-3	Unexposed	4	Secondary amenorrhea
531402769	52.6	94.7	64.3	49.2	41.2	30.4	31.5	35.9	63.2	NA	3.17	2.09	Negative, nonreactive	4-6	Unexposed	5	Secondary amenorrhea
531423161	63.5	80.5	75.1	28.1	44.4	39.9	57.6	28.3	49.1	NA	NA	0.91	Negative, nonreactive	0-3	Unexposed	0	Use hormonal contraceptives
531402961	66	NA	83.9	30.3	NA	35.8	43.9	NA	55.9	NA	NA	1.41	Negative, nonreactive	0-3	Unexposed	0	Secondary amenorrhea
531423263	52.5	39.9	65	40.5	40.4	39.1	47.6	44.4	52	NA	NA	0.86	Negative, nonreactive	0-3	Unexposed	16	Use hormonal contraceptives
531400761			68.4			33			58			0.89	Negative, nonreactive	0-3	Unexposed	8	Secondary amenorrhea
531423766	73.1	79.8	48.7	59.1	57.7	34.1	27.8	22.3	48.8	NA	NA	1.11	Negative, nonreactive	0-3	Unexposed	0	Had menses in 35
531403566	68	87.5	64.4	11.8	28.4	32.9	NA	53.6	54.5	NA	1.02	1.64	Negative, nonreactive	0-3	Unexposed	1	Had menses in 35
531423964	60.8	79.5	58.7	24.4	5.17	27.5	62.4	44.8	51.5	NA	NA	0.96	Negative, nonreactive	0-3	Unexposed	2	Had menses in 35
531404462	83.5	77.8	61.6	44.2	27.8	39.2	42	51.2	52.6	1.06	7.92	1.78	Negative, nonreactive	NA	Unexposed	0	Use hormonal contraceptives
531424162	63.5	56.4	69.5	16.9	7.6	15.4	34.6	38.2	75.2	0	0.2	1.89	Negative, nonreactive	0-3	Unexposed	8	Use hormonal contraceptives
531404624	78.8	50.3	80.7	26.6	71.1	24.1	61.4	NA	68.8	NA	NA	1.38	Negative, nonreactive	0-3	Exposed	0	Had menses in 35
531424463	61.2	16.2	67.8	57.4	18.2	31.2	28.4	NA	56.6	0.95	NA	1.15	Negative, nonreactive	0-3	Unexposed	9	Use hormonal contraceptives
531404964	54.3	70.1	61.1	NA	65.6	26.7	NA	18.6	64	NA	0.22	0.73	Negative, nonreactive	NA	Unexposed	3	Use hormonal contraceptives
531425865	71.7	40.9	79.3	39.7	NA	33.8	43.8	NA	55.5	3.27	NA	1.33	Negative, nonreactive	0-3	Unexposed	10	Use hormonal contraceptives
531405164	73.3	79.9	61.3	30.4	52.6	36.4	37.8	32.4	55.1	6.62	2.58	0.47	Negative, nonreactive	0-3	Unexposed	8	Had menses in 35
531426562	93.5	76.6	73.2	53.4	31.5	34.5	24.1	56.3	55	NA	NA	2.21	Negative, nonreactive	4-6	Unexposed	16	Use hormonal contraceptives
531405424	90.6	53.6	83.5	34.7	43.3	32.4	41.4	40.4	57.9	4.37	NA	1.8	Negative, nonreactive	NA	Exposed	0	Had menses in 35
531431264	78.2	75.7	76.1	56.1	62.8	31.1	32.5	NA	50.4	NA	NA	0.35	Negative, nonreactive	4-6	Unexposed	2	Had menses in 35
531405567	69.7	57.7	76.1	39.1	36.3	22.5	NA	45.5	66.6	NA	NA	0.79	Negative, nonreactive	0-3	Unexposed	12	Had menses in 35
531431463	76.8	87.3	61.6	24.3	37.6	31.9	65.4	52.8	56.5	1.95	NA	0.59	Negative, nonreactive	0-3	Unexposed	8	Use hormonal contraceptives
531402365			66			45.5			46.9			1.83	Negative, nonreactive	0-3	Unexposed	20	Use hormonal contraceptives
531431868	69.2	74.5	79.6	5.56	31.6	26.2	NA	48.7	58.3	NA	NA	0.96	Negative, nonreactive	7-10	Unexposed	0	Had menses in 35
531406466	16.4	64.6	60.4	12.3	16.9	15.5	23.1	65.4	72.3	NA	NA	0.72	Negative, nonreactive	NA	Unexposed	8	Had menses in 35
531432165	81.8	77.1	76.6	56.4	63.8	33.1	34.7	16	57.7	1.58	NA	0.98	Negative, nonreactive	0-3	Unexposed	0	Use hormonal contraceptives
531406561	58.7	79.8	74.1	30.9	42	26.9	54.3	31.5	65.5	NA	NA	1.5	Negative, nonreactive	0-3	Unexposed	12	Had menses in 35
531432968	92.3	81.6	70.4	53.4	28.4	38.6	36.7	52.5	49.9	1.32	0.46	1.07	Negative, nonreactive	0-3	Unexposed	2	Secondary amenorrhea
531406762	40	15.2		NA	NA		NA	NA		NA	NA		Negative, nonreactive	0-3	Unexposed	12	Had menses in 35
531434764	92.4	77.6	79.8	65	22.4	40.8	29.8	66.5	48.1	NA	NA	0.88	Negative, nonreactive	0-3	Unexposed	8	Use hormonal contraceptives
531407162	93.7	95.9	86.8	14	12.4	19.3	79.1	80.3	74.4	0.38	0.82	0.62	Negative, nonreactive	7-10	Unexposed	8	Use hormonal contraceptives
531435063		75.3	81.1		37.6	41.2		45.5	45.4		2.94	0.86	Negative, nonreactive	0-3	Unexposed	14	Had menses in 35
531403069			59.9			30.8			55.6			2.49	Negative, nonreactive	7-10	Unexposed	4	Had menses in 35
531435268	66.7	76.7	70	NA	60.5	33.8	NA	11.9	45.7	NA	NA	1.54	Negative, nonreactive	4-6	Unexposed	16	Had menses in 35
531407366	77.2	89.6	77.3	41.1	47.7	28.6	39.5	41.3	61.6	NA	1.13	0.94	Negative, nonreactive	7-10	Unexposed	4	Use hormonal contraceptives
531435467	77.2	91.7	76.7	60.5	44.9	26.6	15.6	33.7	56.9	0.88	1.1	1.34	Negative, nonreactive	0-3	Unexposed	10	Use hormonal contraceptives
531407868	43.6	75.6	67.2	28.7	37.4	26.9	47.1	33.3	59.2	NA	NA	2.06	Negative, nonreactive	0-3	Unexposed	30	Had menses in 35
531436260	24.4	54.3	77.1	4.85	17	36.2	NA	33	53.6	NA	NA	0.74	Negative, nonreactive	0-3	Unexposed	8	Use hormonal contraceptives
531408361	60.8	85.2	77.7	27	42.2	23.1	49.3	31.3	67.5	1.52	NA	0.29	Negative, nonreactive	0-3	Unexposed	20	Had menses in 35
531436867	81	57.8	77.1	29.9	35.9	26.1	54.2	35.4	64.3	NA	NA	1.68	Negative, nonreactive	4-6	Unexposed	12	Had menses in 35
531404263			61.3			29.8			62			1.09	Negative, nonreactive	NA	Unexposed	1	Secondary amenorrhea
531437861	81.4	92.4	77.9	47.9	46.5	40.1	39.7	45.3	46.8	NA	NA	1.55	Negative, nonreactive	0-3	Unexposed	12	Use hormonal contraceptives
531408468	83.1	89.9	60.6	48.6	45.9	27.6	36.1	37.4	62.6	0.8	NA	0.67	Negative, nonreactive	0-3	Unexposed	20	Use hormonal contraceptives
531438368	97.3	82	65.9	18.8	32.8	33.7	73.7	57.2	61	1.37	0.87	1.29	Negative, nonreactive	0-3	Unexposed	12	Secondary amenorrhea
531409020	79.7	86.2	62.4	38	37.2	36	35.8	52.9	50.9	NA	1.56	1.19	Negative, nonreactive	0-3	Exposed	0	Had menses in 35
531439161	NA	80.3	86.7	NA	27.9	36.8	NA	57.7	52.7	NA	2.17	1.01	Negative, nonreactive	4-6	Unexposed	10	Secondary amenorrhea
531409265	76.1	59.4	68	24.6	26.2	29	60.7	53.3	59.6	NA	NA	0.72	Negative, nonreactive	0-3	Unexposed	8	Secondary amenorrhea
531439565	35.7	73	63.8	NA	61.3	27.7	NA	30.9	63.8	NA	NA	1.36	Negative, nonreactive	7-10	Unexposed	12	Use hormonal contraceptives
531409360	69.4	61.4	59.5	37.8	33.4	34.6	52.5	59	54.4	NA	NA	1.28	Negative, nonreactive	0-3	Unexposed	1	Had menses in 35
531439869	85.9	91.2	78.3	37	17.8	26.5	43.1	50.9	53.5	NA	3.69	1.41	Negative, nonreactive	4-6	Unexposed	12	Use hormonal contraceptives
531410461	67.8	NA	69.3	50.1	NA	28.8	32.3	NA	62	1.67	NA	0.57	Negative, nonreactive	4-6	Unexposed	1	Had menses in 35
531439964	76	NA	75.3	62.1	NA	19.7	26.8	NA	73	NA	NA	1.15	Negative, nonreactive	0-3	Unexposed	6	Had menses in 35
531410664	51.1	91.3	67.5	34	60.2	37.8	NA	24.6	51.9	NA	NA	1.49	Negative, nonreactive	0-3	Unexposed	16	Use hormonal contraceptives
531440264	75.4	NA	79.2	27.5	NA	20.6	61.7	NA	70.7	NA	NA	1.24	Negative, nonreactive	0-3	Unexposed	12	Use hormonal contraceptives
531411260	92.8	63.4	70	46.8	29.9	35.5	37.1	51.5	54.8	1.98	NA	0.98	Negative, nonreactive	7-10	Unexposed	8	Use hormonal contraceptives
531440661	83.7	77.4	67.5	80.5	72.6	28.8	11.7	14.2	54.2	NA	NA	1.59	Negative, nonreactive	0-3	Unexposed	10	Had menses in 35
531412169	62.9		79.9	35.9		16.6	NA		76	NA		0.99	Positive, reactive	4-6	Unexposed	12	Use hormonal contraceptives
531411769	87	91.9	72.4	29.1	24.8	29.2	58.1	63.8	61.7	3.12	1.68	0.91	Negative, nonreactive	0-3	Unexposed	2	Had menses in 35
531418828	63.7	56.4	76.6	40.5	NA	32.3	36.7	NA	57.5	NA	NA	1.12	Positive, reactive	0-3	Exposed	0	Use hormonal contraceptives
531411961	79.7	88.4	72.7	12.1	26.5	46.7	55.2	53	41.6	2.16	1.39	0.5	Negative, nonreactive	7-10	Unexposed	28	Had menses in 35
531418923	82.5	50.2	49.3	32.9	38.1	35.4	53.5	40.8	52.4	NA	NA	0.48	Positive, reactive	0-3	Exposed	3	Use hormonal contraceptives
531412060	71.8	65	69	49	26.6	28.5	36.3	63.6	58.6	NA	1.19	1.49	Negative, nonreactive	0-3	Unexposed	20	Use hormonal contraceptives
531419162	77.8	93.9	84.5	31.8	88.3	39.9	57.1	NA	52.1	NA	NA	1.11	Positive, reactive	4-6	Unexposed	14	Had menses in 35
531412521	48.2	81.8	78.1	37	16.6	12.4	NA	59.2	76	NA	NA	0.43	Negative, nonreactive	0-3	Exposed	0	Had menses in 35
531419868	87	57.8	74.7	41.3	47	31.2	36.8	32.8	56.5	3.02	NA	1.63	Positive, reactive	0-3	Unexposed	4	Secondary amenorrhea
531412763	72	87.9	73.7	40.4	32.7	33.1	40.1	47.9	55.3	NA	NA	1.94	Negative, nonreactive	0-3	Unexposed	24	Use hormonal contraceptives
531421168	74.4	88.2	74.2	31	32.7	23	53.1	59.3	61.8	NA	NA	1.37	Positive, reactive	0-3	Unexposed	4	Use hormonal contraceptives
531412926	75.3	75.8	69.5	26.4	56.6	26.7	53.2	26.2	64.5	NA	NA	1.96	Negative, nonreactive	0-3	Exposed	1	NA
531422261	73.9	NA	72.1	36.2	NA	37.3	45.1	NA	53.8	NA	NA	1.37	Positive, reactive	NA	Unexposed	8	Secondary amenorrhea
531413166	83.2	86.3	77.5	6.01	11.2	31.6	52.7	51.4	55	2.83	NA	0.73	Negative, nonreactive	7-10	Unexposed	12	Had menses in 35
531413268	81.7	91.4	87.4	51.5	41.5	25	29.9	39.3	66.3	NA	2.21	1.19	Negative, nonreactive	0-3	Unexposed	0	Had menses in 35
531424067	66.8	62.1	38.5	37.3	37.5	26.4	8.63	NA	60.7	NA	NA	1.29	Positive, reactive	4-6	Unexposed	1	Secondary amenorrhea
531413665	65.7	83.3	59.6	NA	69.6	31.2	NA	13.2	55.3	NA	NA	2.24	Negative, nonreactive	0-3	Unexposed	30	Use hormonal contraceptives
531424569	57.6	78.5	80.1	37.7	46.8	39.9	NA	37.7	51.1	NA	NA	1.1	Positive, reactive	0-3	Unexposed	12	Secondary amenorrhea
531413864	79.3	NA	77.7	34.8	NA	35.3	36.2	NA	55.1	NA	NA	1.25	Negative, nonreactive	0-3	Unexposed	4	Use hormonal contraceptives
531424661	60.6	63	58.9	42.1	NA	32.4	51	NA	54.1	NA	NA	0.24	Positive, reactive	0-3	Unexposed	8	Use hormonal contraceptives
531413969	82.4	77.9	80.7	35.4	35	30.2	53.9	43.8	59.1	1.01	3.47	1.29	Negative, nonreactive	0-3	Unexposed	30	Use hormonal contraceptives
531425525	71.9	100	57.2	36.4	NA	22.4	35.8	NA	67.8	NA	NA	2.56	Positive, reactive	0-3	Exposed	0	Had menses in 35
531414167	82.5	73.5	83.6	38.6	49.2	21.1	48.6	28.7	70.3	1.5	NA	1.46	Negative, nonreactive	0-3	Unexposed	3	Had menses in 35
531425963	67.9	100	73.9	27.6	NA	18	56.6	NA	73.3	NA	NA	2.05	Positive, reactive	0-3	Unexposed	9	Use hormonal contraceptives
531415363	48.1	58.5	71.7	50	NA	31.3	NA	NA	59.4	NA	NA	1.31	Negative, nonreactive	0-3	Unexposed	0	Secondary amenorrhea
531426060	1.13	53.5	77.4	NA	68.8	37.9	NA	19	52.1	NA	NA	2.59	Positive, reactive	0-3	Unexposed	4	Use hormonal contraceptives
531415561	62.8	55.1	70.6	26.7	18.4	19.9	58.8	NA	66.3	NA	NA	1.28	Negative, nonreactive	0-3	Unexposed	4	Use hormonal contraceptives
531426266	76.5	30.5	75.3	39.5	NA	35.5	47.7	NA	53.4	NA	NA	1.16	Positive, reactive	7-10	Unexposed	12	Use hormonal contraceptives
531415669	52.3	66.8	78	28.8	47.9	25.6	53.4	25.9	63.8	NA	2.33	1.88	Negative, nonreactive	0-3	Unexposed	12	Use hormonal contraceptives
531416663	65.5	93.4	80.7	NA	76.4	36.8	NA	14.6	54.6	NA	NA	0.52	Negative, nonreactive	0-3	Unexposed	8	Had menses in 35
531427066	65.5	32.4	81.2	29.4	NA	35.6	96.8	NA	97.4	NA	NA	0.71	Positive, reactive	0-3	Unexposed	8	Secondary amenorrhea
531416962	86.9	91.8	80.1	17.5	30.2	26	72.6	55	64.5	NA	NA	0.88	Negative, nonreactive	0-3	Unexposed	16	Use hormonal contraceptives
531427224	76.5	78.5	67.9	47.1	25.6	21.1	28.6	59.8	67.6	NA	0.9	1.22	Positive, reactive	0-3	Exposed	0	Use hormonal contraceptives
531417127	94	58.7	72.9	69.4	21.1	33.5	24.9	57	60.4	0.41	NA	1.19	Negative, nonreactive	0-3	Exposed	12	Had menses in 35
531428426			73.9			22.4			60.9			2	Positive, reactive	NA	Exposed	12	Use hormonal contraceptives
531417265	65.4	55.2	67.8	15.8	21.6	37.5	66.3	46.9	50.8	NA	NA	1.04	Negative, nonreactive	4-6	Unexposed	12	Use hormonal contraceptives
531428720			76.8			21.2			68.5			1.3	Positive, reactive	NA	Exposed	10	Use hormonal contraceptives
531418660	50	79.8	75.9	NA	34.6	31.4	NA	46.6	57.2	NA	NA	0.64	Negative, nonreactive	0-3	Unexposed	8	Had menses in 35
531429863	63.9	66.1	67.7	44.4	23.5	14.8	40	63.9	77.7	NA	1.6	1.63	Positive, reactive	0-3	Unexposed	10	Had menses in 35
531431661	77.6	84.9	75.7	29.6	34.8	25.5	42.3	42	66	1.31	1.46	0.68	Positive, reactive	0-3	Unexposed	3	Use hormonal contraceptives
531419960	58.2	90	66.2	15.1	43	44.4	48.1	31.6	45.4	NA	0.55	1.42	Negative, nonreactive	0-3	Unexposed	4	Use hormonal contraceptives
531432520	71.7	92.8	87.3	30.3	84.1	38.6	60.9	11.4	54.1	NA	NA	1.58	Positive, reactive	0-3	Exposed	3	Use hormonal contraceptives
531420561	86	90.3	69.5	25.7	42.4	21	52	40.8	67.8	6.44	4.33	1.14	Negative, nonreactive	0-3	Unexposed	4	Use hormonal contraceptives
531434360	82.3	67.3	65.3	34.3	37.9	30.4	52	50.2	59.1	NA	NA	0.98	Positive, reactive	0-3	Unexposed	12	Use hormonal contraceptives
531436464	67.8	76	74.9	35	70.1	19.3	NA	17.9	75.5	NA	NA	1.19	Positive, reactive	0-3	Unexposed	12	Use hormonal contraceptives
531438069	77.8	84.7	72	35.2	56.9	36.8	54.1	25.7	48.3	NA	NA	0.79	Positive, reactive	0-3	Unexposed	25	Had menses in 35
531421667	73.1	92.5	70.5	34.9	46.5	34	48	39.3	56.7	NA	1.17	0.95	Negative, nonreactive	4-6	Unexposed	8	Had menses in 35
531417563	66.5			21.7			65.3			NA			Negative, nonreactive	0-3	Unexposed	6	Use hormonal contraceptives
531418263	72.6		71.4	23.4		40.6	64.4		52.6	NA		0.55	Negative, nonreactive	7-10	Unexposed	13	Secondary amenorrhea
531418462	72.2		72.6	27.5		28.3	42.9		61.8	2.84		2.48	Negative, nonreactive	0-3	Unexposed	1	Use hormonal contraceptives
531422065	84.9	94.7	87.3	74.3	75.3	35.4	NA	11.7	53.1	NA	NA	1.15	Negative, nonreactive	0-3	Unexposed	2	Use hormonal contraceptives
531422567	71.9	66.1	80.8	38.6	47.7	36	46.4	33.9	51.5	NA	NA	2.08	Negative, nonreactive	0-3	Unexposed	8	Use hormonal contraceptives
531420165	77.6		63.1	19.4		28.2	67.4		58.5	NA		1.39	Negative, nonreactive	0-3	Unexposed	16	Use hormonal contraceptives
531423367	92	62.6	82.6	48.7	19.4	29.9	41.4	51.4	61.9	0.64	NA	1.14	Negative, nonreactive	0-3	Unexposed	12	Secondary amenorrhea
531423462	89.8	94.1	70.4	56.7	73.5	36.1	27.8	17.1	53.5	NA	NA	0.79	Negative, nonreactive	0-3	Unexposed	25	Had menses in 35
531423660	70.4	96.2	74.9	25.4	79	26.4	59.6	14.5	65.5	NA	NA	2.24	Negative, nonreactive	0-3	Unexposed	1	Had menses in 35
531424765	83.2	46.7	65.1	35.9	NA	22.1	45.7	NA	66.3	3.79	NA	2.21	Negative, nonreactive	0-3	Unexposed	0	Had menses in 35
531424868	81.4	34.6	76.5	27.1	NA	40.4	NA	NA	52.6	NA	NA	2.04	Negative, nonreactive	0-3	Unexposed	12	Had menses in 35
531424960	91.9	83.1	50.3	52.6	53.7	54.7	39	36.6	36.2	1.19	2.11	0.94	Negative, nonreactive	0-3	Unexposed	1	Had menses in 35
531425327	80.5	88.1	69.6	48.1	34.9	35.1	44.3	59.4	56.7	NA	NA	0.78	Negative, nonreactive	0-3	Exposed	8	Secondary amenorrhea
531425461	77.6	94.4	76.8	38.9	86.2	36.1	49	8.87	56.1	NA	NA	1.01	Negative, nonreactive	0-3	Unexposed	6	Secondary amenorrhea
531426668	73.2	80	70.3	23.4	57.1	27.9	62.6	NA	62.2	NA	NA	1.08	Negative, nonreactive	0-3	Unexposed	8	Use hormonal contraceptives
531426763		53.8	89.8		NA	25.6		NA	63.4		NA	1.47	Negative, nonreactive	7-10	Unexposed	12	Had menses in 35
531429021	93.7	91.8	70.3	40.7	35.9	27.7	45.4	39.5	58.8	1.11	1.56	1.59	Negative, nonreactive	0-3	Exposed	2	Use hormonal contraceptives
531429468	92.1	90.8	69	27.9	15.5	26.4	91.8	92.2	97.9	2.6	NA	1.28	Negative, nonreactive	0-3	Unexposed	4	Had menses in 35
531429760	68.3	72.3	72	36.5	37.1	27.2	50.8	43.3	62.2	NA	NA	1.44	Negative, nonreactive	0-3	Unexposed	10	Had menses in 35
531430261	83.4	69.9	76.1	47.6	53.6	24.8	96.2	95.9	99.1	NA	0.87	0.4	Negative, nonreactive	0-3	Unexposed	12	Had menses in 35
531430369	87.5	78.1	70.7	46.2	20.1	31.5	38.7	66.4	62.2	NA	NA	1.55	Negative, nonreactive	0-3	Unexposed	23	Use hormonal contraceptives
531430460	69.5	22		33.1	23.2		50.2	34.4		2.1	NA		Negative, nonreactive	0-3	Unexposed	10	Use hormonal contraceptives
531431026	84.3	84.9	82.6	59.2	22.2	33.9	30.2	40	56.8	NA	NA	0.58	Negative, nonreactive	4-6	Exposed	0	Secondary amenorrhea
531431765	67.7	60.5	85.4	39	21.7	26.3	50.6	60.9	64.8	1.42	NA	1.39	Negative, nonreactive	0-3	Unexposed	12	Use hormonal contraceptives
531432762	NA	67.9	74.9	NA	10.5	19.6	NA	NA	70.7	NA	NA	0.99	Negative, nonreactive	0-3	Unexposed	0	Use hormonal contraceptives
531433269	76.9	57.3	77.6	43.1	27.3	30.3	44.6	49.1	59.7	NA	NA	1.45	Negative, nonreactive	0-3	Unexposed	10	Had menses in 35
531433468	85.2	62.4	80.4	78.7	53.9	22	17.4	37.3	68.7	NA	NA	2.33	Negative, nonreactive	0-3	Unexposed	6	Secondary amenorrhea
531433863	10.4	74.7	83.5	NA	48.1	35.4	NA	33.3	54.8	NA	NA	2.19	Negative, nonreactive	0-3	Unexposed	6	Use hormonal contraceptives
531434061	73.2	82.7	59.3	32.7	31.6	27.3	53.5	56.3	60.5	NA	NA	1.08	Negative, nonreactive	0-3	Unexposed	12	Use hormonal contraceptives
531434265	76.3	88.2	80.2	36.7	60.6	32.1	47.6	29.4	61.3	NA	NA	1.28	Negative, nonreactive	0-3	Unexposed	4	Had menses in 35
531434469	90	93.8	74.2	66.2	61.4	29.4	25.4	27.9	56.2	0.8	1.27	0.67	Negative, nonreactive	7-10	Unexposed	16	Had menses in 35
531434667	82.6	85	65.6	52.1	37.8	26.7	30.9	49.2	64.6	2.05	0.84	0.95	Negative, nonreactive	0-3	Unexposed	0	Use hormonal contraceptives
531435560	56.6	68.4		39.4	36		41.4	58.3		NA	NA		Negative, nonreactive	0-3	Unexposed	12	Use hormonal contraceptives
531435665	85.1	92.4	80.1	37.7	25.1	28.5	39	42.3	59.6	1.01	1.03	1.32	Negative, nonreactive	0-3	Unexposed	12	Use hormonal contraceptives
531435864	87.3	91.5	63	38.7	38.2	43.3	48.6	49.9	45.8	1.89	1.21	1.55	Negative, nonreactive	4-6	Unexposed	0	Had menses in 35
531432860			73.3			21.7			67.7			1	Negative, nonreactive	0-3	Unexposed	10	Use hormonal contraceptives
531436163	76.9	96.8	88.4	47.2	90.3	23.7	34.3	6.1	61.4	0.64	0.19	1.14	Negative, nonreactive	0-3	Unexposed	8	Use hormonal contraceptives
531436662		87.4	77.2		51.3	30.8		36.6	43.3		0.79	0.64	Negative, nonreactive	0-3	Unexposed	12	Secondary amenorrhea
531437266	83.9	71.7	80.5	51.1	32.4	32.8	34.2	49.3	54	NA	NA	1.83	Negative, nonreactive	0-3	Unexposed	6	Secondary amenorrhea
531437763	79.6	85.6	56.5	44	46.2	26	29.7	29.3	56.1	5.49	NA	3	Negative, nonreactive	0-3	Unexposed	4	Secondary amenorrhea
531438262	77.2	64.9	88	40.7	64.1	25.3	45.6	17.1	66.3	1.67	NA	1.33	Negative, nonreactive	0-3	Unexposed	12	Had menses in 35
531439766	83.1	82.4	77.2	63.3	39.7	15.5	26.4	54.3	77.6	NA	NA	1.05	Negative, nonreactive	0-3	Unexposed	14	Use hormonal contraceptives
531440067	79.7	62.1	84.5	30.9	27.6	22.8	50.9	64.4	71.2	NA	NA	1.66	Negative, nonreactive	0-3	Unexposed	8	Use hormonal contraceptives
531440162	77.7	71.9	81.5	41.8	21.2	31.6	39	68.7	56.3	2.56	3.02	1.45	Negative, nonreactive	0-3	Unexposed	26	Use hormonal contraceptives
531440366	34	23.3	82.7	51.9	NA	29.8	34.6	NA	61	NA	NA	2.33	Negative, nonreactive	0-3	Unexposed	4	Had menses in 35
531400125	77.7	73.3	80.1	41.3	53.9	32.9	48.4	32.7	58.3	1.31	NA	1.29	Positive, reactive	0-3	Exposed	0	Use hormonal contraceptives
531400426	65	89.6	67.7	22	63.7	27.7	61.6	19.1	48.9	NA	NA	1.2	Positive, reactive	0-3	Exposed	0	Had menses in 35
531400524	80.1	84.3	69.4	41.2	35.4	28.8	44.5	49.1	61.8	1.68	1.08	1.76	Positive, reactive	0-3	Exposed	1	NA
531401562	88.9	91.5	64.7	34.9	21.4	19.6	48.4	62.6	72.9	1.11	NA	1.52	Positive, reactive	NA	Unexposed	4	Secondary amenorrhea
531402224	80	90.7	61.8	64.6	55.1	31.7	21.2	32.3	59.2	NA	1.82	1.76	Positive, reactive	4-6	Exposed	6	Use hormonal contraceptives
531402464	74.8	81.5	47.6	60.9	43.9	15.2	25.3	38.1	74.1	NA	1.27	2.79	Positive, reactive	0-3	Unexposed	1	Had menses in 35
531403963	62	74.6	78.5	20	60.2	30.1	54.3	25.7	63.2	15.4	1.51	1.1	Positive, reactive	0-3	Unexposed	6	Had menses in 35
531405065	96.4	73.5	76.2	14	34.2	12.5	74	54.5	81.4	1.17	NA	0.78	Positive, reactive	0-3	Unexposed	12	Had menses in 35
531405261	11.3	95.4	57.3	NA	41.5	39.6	NA	46.3	54.9	NA	NA	0.81	Positive, reactive	7-10	Unexposed	8	Had menses in 35
531405663	68.2	81.8	64.2	36.1	69	28.7	53.7	20.9	62	1.39	NA	1.19	Positive, reactive	0-3	Unexposed	14	Had menses in 35
531405727	80.1	86.1	70.9	47.1	30.5	27.9	26.4	39	62.4	2.43	NA	1.11	Positive, reactive	0-3	Exposed	16	Had menses in 35
531406669	74	76.7	75.5	26	27.9	22.6	60.7	59	68.5	NA	NA	0.56	Positive, reactive	4-6	Unexposed	21	Had menses in 35
531406824	54.4	64.1	73.1	40.5	30.7	27.2	NA	60.2	66.8	NA	NA	0.62	Positive, reactive	0-3	Exposed	0	Use hormonal contraceptives
531407026	67.6	95.2	70.8	43.5	87.9	23.9	45.5	8.24	67.7	NA	NA	1.31	Positive, reactive	0-3	Exposed	0	Had menses in 35
531400629	87.5		83.5	47.4		28.4	44.2		61.1	NA		0.92	Positive, reactive	0-3	Exposed	2	Had menses in 35
531407765	87	84.4	80.2	63	57.8	51.1	25.8	27.8	40.8	1.92	NA	0.99	Positive, reactive	0-3	Unexposed	8	Had menses in 35
531408760		48.3	89.7		18.4	14		31.6	75.6		NA	0.5	Positive, reactive	0-3	Unexposed	8	Secondary amenorrhea
531409764	58.4	69	48.6	33.9	30.5	34	54	59.1	56.6	NA	NA	0.5	Positive, reactive	0-3	Unexposed	14	Use hormonal contraceptives
531410262	73.2	79.3	75.8	61.7	66.4	15.2	NA	18.3	75.8	NA	NA	1.04	Positive, reactive	7-10	Unexposed	16	Had menses in 35
531410327	62.6	58.1	51.7	15.6	30.9	30.9	73.8	56.6	57.5	NA	NA	1.67	Positive, reactive	7-10	Exposed	0	Had menses in 35
531410525	83.3	98.9	60.1	48.1	43	24.3	38.6	NA	66.1	NA	NA	1.51	Positive, reactive	0-3	Exposed	1	Had menses in 35
531411122	50.2	57.5	58.9	37.2	35	28.8	54.7	54.8	63.4	0.53	0.94	0.53	Positive, reactive	0-3	Exposed	4	Use hormonal contraceptives
531411662	75.2	67.6	55.6	39.4	39.5	30.2	41.7	45	61.1	5.13	2.8	1.17	Positive, reactive	0-3	Unexposed	8	Use hormonal contraceptives
531411826	79	66	67.3	43.1	67.7	31.5	46.7	NA	57.9	NA	NA	1.19	Positive, reactive	0-3	Exposed	20	Use hormonal contraceptives
531413063	84.7	88.8	84.2	33	50.4	23.3	49.2	29.9	66.7	NA	1.84	2.5	Positive, reactive	0-3	Unexposed	12	Had menses in 35
531414427	82.9	78.9	75.2	42.2	26.1	29.4	89.4	97.7	98.9	3.48	NA	0.45	Positive, reactive	7-10	Exposed	12	Had menses in 35
531414666	73.4	38.9	78	39.7	NA	28.8	49.4	NA	59.6	1.31	NA	1.38	Positive, reactive	0-3	Unexposed	4	Had menses in 35
531416123	53.3	81	57.8	40.9	41.7	29.3	43.2	42.3	58.7	1.37	0.37	1.35	Positive, reactive	7-10	Exposed	8	Use hormonal contraceptives
531409127	66.4		62	29.9		17.1	46.4		74.5	NA		1.19	Positive, reactive	0-3	Exposed	0	Secondary amenorrhea
531416460	68.3	58.8	67.7	25.6	33	24.6	55.8	45.9	66	NA	3.89	1.37	Positive, reactive	4-6	Unexposed	6	Had menses in 35
531417764	76	60.2		30.7	32.4		60.7	53.9		NA	NA		Positive, reactive	7-10	Unexposed	8	Secondary amenorrhea
531418027	79.3	85.5	73.8	44.5	53.6	32.4	32.9	32	56.9	NA	0.52	1.65	Positive, reactive	7-10	Exposed	0	Had menses in 35
531404367			61.1			27.1			61.3			1.69	Positive, reactive	7-10	Unexposed	3	Secondary amenorrhea
531418161	89.8	77.2	68.2	40.3	18.6	23.4	24.6	55.8	69.9	NA	NA	0.64	Positive, reactive	0-3	Unexposed	25	Use hormonal contraceptives
531418367	77.1	59.8	67.6	28.1	45.8	26	33.9	24.4	66.8	NA	NA	1.25	Positive, reactive	7-10	Unexposed	16	Use hormonal contraceptives
531419264	80.4	90.8	66.1	19.7	11.8	32.9	60.7	76	51.2	6.15	2.6	1.31	Positive, reactive	4-6	Unexposed	6	Use hormonal contraceptives
531419569	65.3	49.2	58.3	24.3	65.5	28.8	62	NA	57.1	NA	NA	1.58	Positive, reactive	7-10	Unexposed	12	Had menses in 35
531419765	NA	90.3	80.6	NA	53.7	23.1	NA	95.5	99.1	NA	NA	0.44	Positive, reactive	0-3	Unexposed	12	Use hormonal contraceptives
531409667			71.4			36.9			48.9			1.69	Positive, reactive	7-10	Unexposed	0	Secondary amenorrhea
531420322	75	61.1	71.3	48.1	37.7	35.1	40.5	NA	59.5	NA	NA	1.15	Positive, reactive	4-6	Exposed	0	Use hormonal contraceptives
531420762	80.1	90.6	67.1	39.7	63.8	21.3	47.4	21.1	66.9	1.74	NA	3.05	Positive, reactive	0-3	Unexposed	8	Secondary amenorrhea
531420860	80.8	92	62	43	51.6	32.3	29.4	17.4	54.3	NA	NA	1.32	Positive, reactive	0-3	Unexposed	8	Use hormonal contraceptives
531421360		NA	72.2		NA	37.2		NA	58.3		NA	0.86	Positive, reactive	7-10	Unexposed	12	Had menses in 35
531423068	76	83.2	82.6	65.5	45.8	35.7	24.2	43.1	54.5	NA	NA	2.17	Positive, reactive	0-3	Unexposed	5	Had menses in 35
531413362			73.8			25.5			59.8			0.8	Positive, reactive	NA	Unexposed	22	NA
531425664	61.9	70.6	74.9	41.3	33	20.3	51.3	39.5	62.8	NA	NA	0.92	Positive, reactive	0-3	Unexposed	0	Had menses in 35
531425767	20.7	91.2	83.3	10.1	67.9	30.2	45.8	23.3	63.2	NA	NA	0.76	Positive, reactive	0-3	Unexposed	0	Had menses in 35
531414228													Positive, reactive	4-6	Exposed	21	Secondary amenorrhea
531427423	80.8	90.1	65.2	28	34.2	33.1	58.5	50.8	51.5	NA	3.97	3.02	Positive, reactive	4-6	Exposed	1	Had menses in 35
531428321	80.7	87.8	72.7	42.7	58.1	34.1	45	31.6	56.1	2.71	NA	1.36	Positive, reactive	7-10	Exposed	10	Had menses in 35
531430123	61.3	65.7	76.5	39.3	27.1	39.4	29.1	52.7	50.4	NA	NA	1.11	Positive, reactive	0-3	Exposed	7	Secondary amenorrhea
531431121	93.5	92.2	76.7	35.5	41.7	29.7	52.2	32.4	60	NA	4.21	1.63	Positive, reactive	0-3	Exposed	7	Had menses in 35
531432226	76.2	25.6	83.3	NA	NA	24.8	NA	NA	69.2	NA	NA	1.58	Positive, reactive	7-10	Exposed	0	NA
531430866	79.9			40.9			44.9			0.79			Positive, reactive	0-3	Unexposed	26	Had menses in 35
531431569			67.7			38.4			46.8			0.88	Positive, reactive	NA	Unexposed	8	Had menses in 35
531433361	83.9	89.6	67.3	59.4	63.2	23.7	32.5	31.1	66.5	NA	NA	2.23	Positive, reactive	0-3	Unexposed	3	Had menses in 35
531433564	70.8	90.8		18.9	50.1		66.8	16.7		NA	NA		Positive, reactive	0-3	Unexposed	0	Had menses in 35
531434862	69.3	67.7	69.7	37.1	15.9	29.2	30.9	44.7	59.2	NA	NA	0.98	Positive, reactive	0-3	Unexposed	9	Use hormonal contraceptives
531435969	77.6	78.6	74.3	36.3	42.1	27.5	41.7	29.3	62.1	2.38	3.17	1.33	Positive, reactive	0-3	Unexposed	12	Use hormonal contraceptives
531436066			69.4			32.7			58.9			0.72	Positive, reactive	NA	Unexposed	8	Had menses in 35
531437024	95.6	89.7	79.4	77.8	38.8	25.3	12.8	51.5	66.8	NA	NA	1.69	Positive, reactive	7-10	Exposed	0	Had menses in 35
531437465	56.5	51.8	66.1	44.4	55.3	42	29.1	30.4	48.9	NA	NA	0.9	Positive, reactive	0-3	Unexposed	12	Had menses in 35
531437562	84.6	90.2	84.2	NA	65.2	34	NA	NA	53.8	NA	NA	1.07	Positive, reactive	4-6	Unexposed	30	Use hormonal contraceptives
531437668		78	66.5		32.6	25		44.6	66.7		NA	0.9	Positive, reactive	7-10	Unexposed	4	Use hormonal contraceptives
531438461	93.7	80.4		70.6	73.3		22.1	17.1		NA	NA		Positive, reactive	7-10	Unexposed	8	Use hormonal contraceptives
531438865	NA	89.4	83.3	NA	42.7	21.5	NA	44.8	70.7	NA	1.29	1.04	Positive, reactive	7-10	Unexposed	18	Use hormonal contraceptives
531439660		88	83.5		55	26.7		28.1	62.5		NA	3.26	Positive, reactive	4-6	Unexposed	12	Secondary amenorrhea
531440463	78	75.8	78.5	29.2	35.1	31.6	47.2	50.3	55.7	NA	3.72	1.58	Positive, reactive	0-3	Unexposed	3	Had menses in 35
531440569	76	87.4	75	30.5	37.7	36.4	52.3	40.1	54.7	1.65	2.28	0.94	Positive, reactive	0-3	Unexposed	12	Had menses in 35
531415064	84.7	89	70	72.5	34.7	32.6	14.5	27.9	60.4	NA	NA	1.35	Positive, reactive	0-3	Unexposed	16	Use hormonal contraceptives
531419366	84.9	55.2	70.2	36.9	NA	22.8	44.4	NA	60.8	NA	NA	3.28	Positive, reactive	0-3	Unexposed	12	Secondary amenorrhea
531423565	75.4	18.5	80.5	23.5	NA	43.8	67	NA	42.4	NA	NA	1.21	Positive, reactive	0-3	Unexposed	8	Had menses in 35
531426465	76.4	69	63.3	27.6	34.6	34.7	48.3	45.9	59.2	NA	NA	1.5	Positive, reactive	0-3	Unexposed	20	Secondary amenorrhea

## Sheet: Figure 1G-H
					Density=cells/mm2
	Study participant ID number (PTID)	Tissue Section	Specimen Type	HSV-2 Serology	CD3+ Density	CD3+CD4+ Density	CD3+CD4+CCR5+ Density
Figure 1G	531400362	WholeTissue	Vaginal Tract	HSV-2 Seronegative	240.506	147.899	99.7303
	531400761	WholeTissue	Vaginal Tract	HSV-2 Seronegative	1373.58	1028.27	742.556
	531402365	WholeTissue	Vaginal Tract	HSV-2 Seronegative	650.453	464.609	166.369
	531403566	WholeTissue	Vaginal Tract	HSV-2 Seronegative	708.264	453.968	242.485
	531403767	WholeTissue	Vaginal Tract	HSV-2 Seronegative	844.851	500.869	274.796
	531404766	WholeTissue	Vaginal Tract	HSV-2 Seronegative	879.797	621.799	423.205
	531405164	WholeTissue	Vaginal Tract	HSV-2 Seronegative	496.462	282.081	173.972
	531405567	WholeTissue	Vaginal Tract	HSV-2 Seronegative	393.153	264.067	139.696
	531406561	WholeTissue	Vaginal Tract	HSV-2 Seronegative	484.885	177.058	115.724
	531407661	WholeTissue	Vaginal Tract	HSV-2 Seronegative	721.106	519.758	396.14
	531408361	WholeTissue	Vaginal Tract	HSV-2 Seronegative	732.395	387.626	120.955
	531408666	WholeTissue	Vaginal Tract	HSV-2 Seronegative	717.056	421.931	171.729
	531409469	WholeTissue	Vaginal Tract	HSV-2 Seronegative	436.418	207.019	83.9266
	531411464	WholeTissue	Vaginal Tract	HSV-2 Seronegative	555.397	303.286	165.566
	531411769	WholeTissue	Vaginal Tract	HSV-2 Seronegative	913.177	613.348	389.504
	531412060	WholeTissue	Vaginal Tract	HSV-2 Seronegative	500.726	259.745	198.629
	531412668	WholeTissue	Vaginal Tract	HSV-2 Seronegative	436.378	245.682	86.5736
	531413665	WholeTissue	Vaginal Tract	HSV-2 Seronegative	737.43	470.117	236.219
	531413864	WholeTissue	Vaginal Tract	HSV-2 Seronegative	420.303	232.45	168.594
	531416663	WholeTissue	Vaginal Tract	HSV-2 Seronegative	547.333	274.778	88.0356
	531416962	WholeTissue	Vaginal Tract	HSV-2 Seronegative	836.6	516.684	361.042
	531420064	WholeTissue	Vaginal Tract	HSV-2 Seronegative	728.885	430.256	269.013
	531421061	WholeTissue	Vaginal Tract	HSV-2 Seronegative	1004.49	657.716	270.947
	531420561	WholeTissue	Vaginal Tract	HSV-2 Seronegative	896.595	659.51	373.77
	531422065	WholeTissue	Vaginal Tract	HSV-2 Seronegative	919.819	525.187	316.892
	531423161	WholeTissue	Vaginal Tract	HSV-2 Seronegative	936.726	428.951	263.053
	531409360	WholeTissue	Vaginal Tract	HSV-2 Seronegative	495.533	320.992	225.481
	531423263	WholeTissue	Vaginal Tract	HSV-2 Seronegative	421.831	281.444	200.168
	531424366	WholeTissue	Vaginal Tract	HSV-2 Seronegative	754.137	446.287	164.574
	531424463	WholeTissue	Vaginal Tract	HSV-2 Seronegative	678.863	446.384	304.979
	531425865	WholeTissue	Vaginal Tract	HSV-2 Seronegative	1122.2	862.778	508.043
	531429468	WholeTissue	Vaginal Tract	HSV-2 Seronegative	1242.13	771.29	437.947
	531431463	WholeTissue	Vaginal Tract	HSV-2 Seronegative	1007.26	691.708	466.015
	531435665	WholeTissue	Vaginal Tract	HSV-2 Seronegative	573.003	320.287	158.116
	531433167	WholeTissue	Vaginal Tract	HSV-2 Seronegative	1151.97	685.688	272.113
	531436260	WholeTissue	Vaginal Tract	HSV-2 Seronegative	792.745	406.396	222.333
	531424765	WholeTissue	Vaginal Tract	HSV-2 Seronegative	313.251	240.133	114.148
	531436163	WholeTissue	Vaginal Tract	HSV-2 Seronegative	1114.03	570.326	437.197
	531440162	WholeTissue	Vaginal Tract	HSV-2 Seronegative	1288.75	849.801	445.785
	531440264	WholeTissue	Vaginal Tract	HSV-2 Seronegative	801.412	389.257	251.448
	531401169	WholeTissue	Vaginal Tract	HSV-2 Seronegative	503.422	343.77	211.072
	531401266	WholeTissue	Vaginal Tract	HSV-2 Seronegative	378.008	246.367	116.263
	531403461	WholeTissue	Vaginal Tract	HSV-2 Seronegative	473.918	286.555	134.46
	531410767	WholeTissue	Vaginal Tract	HSV-2 Seronegative	483.177	407.286	287.124
	531412763	WholeTissue	Vaginal Tract	HSV-2 Seronegative	524.629	405.101	226.986
	531421265	WholeTissue	Vaginal Tract	HSV-2 Seronegative	1256.61	843.101	448.989
	531422567	WholeTissue	Vaginal Tract	HSV-2 Seronegative	498.47	348.474	174.995
	531423660	WholeTissue	Vaginal Tract	HSV-2 Seronegative	592.275	431.365	330.647
	531426169	WholeTissue	Vaginal Tract	HSV-2 Seronegative	1775.37	1361.72	961.027
	531429760	WholeTissue	Vaginal Tract	HSV-2 Seronegative	534.601	340.022	227.336
	531430369	WholeTissue	Vaginal Tract	HSV-2 Seronegative	981.85	745.616	509.381
	531432968	WholeTissue	Vaginal Tract	HSV-2 Seronegative	582.768	375.901	222.16
	531433269	WholeTissue	Vaginal Tract	HSV-2 Seronegative	418.786	151.171	110.314
	531434667	WholeTissue	Vaginal Tract	HSV-2 Seronegative	174.045	142.401	100.867
	531437364	WholeTissue	Vaginal Tract	HSV-2 Seronegative	475.196	319.093	156.103
	531408760	WholeTissue	Vaginal Tract	HSV-2 Seropositive	363.261	240.626	148.649
	531411066	WholeTissue	Vaginal Tract	HSV-2 Seropositive	366.841	232.253	67.8895
	531422866	WholeTissue	Vaginal Tract	HSV-2 Seropositive	574.552	324.862	213.594
	531438160	WholeTissue	Vaginal Tract	HSV-2 Seropositive	449.719	246.397	146.392
	531424661	WholeTissue	Vaginal Tract	HSV-2 Seropositive	657.238	496.919	372.689
	531438069	WholeTissue	Vaginal Tract	HSV-2 Seropositive	538.694	290.015	214.011
	531412364	WholeTissue	Vaginal Tract	HSV-2 Seropositive	856.552	502.33	332.694
	531412861	WholeTissue	Vaginal Tract	HSV-2 Seropositive	856.626	408.292	227.862
	531420762	WholeTissue	Vaginal Tract	HSV-2 Seropositive	1758.33	1066.38	733.614
	531422369	WholeTissue	Vaginal Tract	HSV-2 Seropositive	666.726	401.686	282.464
	531434563	WholeTissue	Vaginal Tract	HSV-2 Seropositive	641.2	402.243	79.6522
	531433564	WholeTissue	Vaginal Tract	HSV-2 Seropositive	855.791	523.242	306.968
	531435969	WholeTissue	Vaginal Tract	HSV-2 Seropositive	981.251	585.481	413.662
	531438664	WholeTissue	Vaginal Tract	HSV-2 Seropositive	338.961	152.119	66.5521
	531439367	WholeTissue	Vaginal Tract	HSV-2 Seropositive	834.671	593.764	252.243
	531410936	WholeTissue	Vaginal Tract	HSV-2 Seropositive	661.423	522.176	336.513
	531411662	WholeTissue	Vaginal Tract	HSV-2 Seropositive	540.542	336.731	283.563
	531413761	WholeTissue	Vaginal Tract	HSV-2 Seropositive	455.263	303.509	173.885
	531419661	WholeTissue	Vaginal Tract	HSV-2 Seropositive	708.607	520.875	299.503
	531419765	WholeTissue	Vaginal Tract	HSV-2 Seropositive	609.27	364.929	263.624
	531424569	WholeTissue	Vaginal Tract	HSV-2 Seropositive	958.36	430.596	171.041
	531433361	WholeTissue	Vaginal Tract	HSV-2 Seropositive	949.788	672.266	457.593
	531436464	WholeTissue	Vaginal Tract	HSV-2 Seropositive	354.543	196.389	128.609
	531437465	WholeTissue	Vaginal Tract	HSV-2 Seropositive	607.296	438.627	81.4719
Figure 1H	531400362	WholeTissue	Ectocervix	HSV-2 Seronegative	1059.49	851.592	496.634
	531400761	WholeTissue	Ectocervix	HSV-2 Seronegative	771.958	661.173	285.801
	531402365	WholeTissue	Ectocervix	HSV-2 Seronegative	910.098	580.835	236.033
	531403566	WholeTissue	Ectocervix	HSV-2 Seronegative	411.685	263.694	65.9235
	531404766	WholeTissue	Ectocervix	HSV-2 Seronegative	906.468	509.189	322.673
	531405164	WholeTissue	Ectocervix	HSV-2 Seronegative	777.515	360.843	208.881
	531406561	WholeTissue	Ectocervix	HSV-2 Seronegative	317.903	185.378	41.8086
	531407661	WholeTissue	Ectocervix	HSV-2 Seronegative	1531.3	851.645	462.906
	531407868	WholeTissue	Ectocervix	HSV-2 Seronegative	1113.75	591.578	502.109
	531408564	WholeTissue	Ectocervix	HSV-2 Seronegative	523.445	343.039	207.87
	531408666	WholeTissue	Ectocervix	HSV-2 Seronegative	700.919	433.249	267.032
	531410664	WholeTissue	Ectocervix	HSV-2 Seronegative	495.747	193.6	71.4251
	531412668	WholeTissue	Ectocervix	HSV-2 Seronegative	606.457	362.137	210.658
	531413665	WholeTissue	Ectocervix	HSV-2 Seronegative	393.66	174.129	133
	531413864	WholeTissue	Ectocervix	HSV-2 Seronegative	436.704	226.325	114.191
	531416962	WholeTissue	Ectocervix	HSV-2 Seronegative	435.775	272.608	131.081
	531420064	WholeTissue	Ectocervix	HSV-2 Seronegative	515.762	351.479	118.889
	531422065	WholeTissue	Ectocervix	HSV-2 Seronegative	390.302	268.797	34.9655
	531423161	WholeTissue	Ectocervix	HSV-2 Seronegative	681.947	473.369	224.85
	531404161	WholeTissue	Ectocervix	HSV-2 Seronegative	1151.07	832.038	607.596
	531409360	WholeTissue	Ectocervix	HSV-2 Seronegative	341.575	174.298	98.7139
	531413268	WholeTissue	Ectocervix	HSV-2 Seronegative	910.702	659.824	309.61
	531423263	WholeTissue	Ectocervix	HSV-2 Seronegative	745.911	570.948	231.789
	531424366	WholeTissue	Ectocervix	HSV-2 Seronegative	844.044	603.942	282.714
	531423462	WholeTissue	Ectocervix	HSV-2 Seronegative	683.978	465.73	268.741
	531435665	WholeTissue	Ectocervix	HSV-2 Seronegative	1097.94	818.582	380.322
	531425865	WholeTissue	Ectocervix	HSV-2 Seronegative	765.751	407.699	120.324
	531436260	WholeTissue	Ectocervix	HSV-2 Seronegative	375.881	341.361	289.581
	531430460	WholeTissue	Ectocervix	HSV-2 Seronegative	803.379	372.768	189.597
	531437763	WholeTissue	Ectocervix	HSV-2 Seronegative	418.345	318.815	205.447
	531431463	WholeTissue	Ectocervix	HSV-2 Seronegative	791.982	500.56	197.481
	531433167	WholeTissue	Ectocervix	HSV-2 Seronegative	1605.93	1068.08	583.937
	531434061	WholeTissue	Ectocervix	HSV-2 Seronegative	578.749	373.421	134.948
	531436163	WholeTissue	Ectocervix	HSV-2 Seronegative	553.082	383.696	286.483
	531435560	WholeTissue	Ectocervix	HSV-2 Seronegative	544.49	294.469	144.457
	531401169	WholeTissue	Ectocervix	HSV-2 Seronegative	341.46	218.31	132.479
	531401266	WholeTissue	Ectocervix	HSV-2 Seronegative	775.015	647.64	371.361
	531419960	WholeTissue	Ectocervix	HSV-2 Seronegative	599.293	452.931	354.038
	531421265	WholeTissue	Ectocervix	HSV-2 Seronegative	902.477	507.466	254.545
	531422567	WholeTissue	Ectocervix	HSV-2 Seronegative	333.432	259.769	159.674
	531426169	WholeTissue	Ectocervix	HSV-2 Seronegative	1390.16	1056.92	457.614
	531430369	WholeTissue	Ectocervix	HSV-2 Seronegative	427.702	279.082	127.773
	531434667	WholeTissue	Ectocervix	HSV-2 Seronegative	608.742	439.816	305.893
	531437266	WholeTissue	Ectocervix	HSV-2 Seronegative	580.274	342.465	247.154
	531408760	WholeTissue	Ectocervix	HSV-2 Seropositive	594.423	407.966	258.041
	531421168	WholeTissue	Ectocervix	HSV-2 Seropositive	812.704	254.966	124.296
	531411066	WholeTissue	Ectocervix	HSV-2 Seropositive	772.292	491.79	142.073
	531422866	WholeTissue	Ectocervix	HSV-2 Seropositive	562.957	302.624	76.8916
	531438160	WholeTissue	Ectocervix	HSV-2 Seropositive	391.166	130.389	65.1943
	531412861	WholeTissue	Ectocervix	HSV-2 Seropositive	589.259	304.713	122.328
	531419366	WholeTissue	Ectocervix	HSV-2 Seropositive	423.999	249.994	73.7868
	531420762	WholeTissue	Ectocervix	HSV-2 Seropositive	1468.6	955.225	484.28
	531423068	WholeTissue	Ectocervix	HSV-2 Seropositive	451.911	218.85	48.3176
	531430866	WholeTissue	Ectocervix	HSV-2 Seropositive	1162.01	673.321	342.495
	531435969	WholeTissue	Ectocervix	HSV-2 Seropositive	731.452	492.483	357.933
	531438664	WholeTissue	Ectocervix	HSV-2 Seropositive	227.79	135.475	59.9449
	531439367	WholeTissue	Ectocervix	HSV-2 Seropositive	604.898	319.687	148.874
	531407765	WholeTissue	Ectocervix	HSV-2 Seropositive	862.622	581.837	333.245
	531411662	WholeTissue	Ectocervix	HSV-2 Seropositive	539.583	431.752	286.561
	531413761	WholeTissue	Ectocervix	HSV-2 Seropositive	1326.86	931.727	391.228
	531419661	WholeTissue	Ectocervix	HSV-2 Seropositive	840.182	670.613	364.047
	531419765	WholeTissue	Ectocervix	HSV-2 Seropositive	648.745	411.037	298.55
	531433361	WholeTissue	Ectocervix	HSV-2 Seropositive	824.098	517.664	321.309

## Sheet: Figure 2
Blank cell = sample not provided/processed; NA = insufficient cells isolated for flow cytometry analysis							Data as shown in Figure 2A - Same data used for Figures 2B-D
Figure 2A		CD8+ T Cells																				Tconv T Cells																					Treg Cells
Study participant ID number (PTID)	Tissue Type	CCR7+CD45RA+	CCR7+CD45RA-	CCR7-CD45RA+	CCR7-CD45RA-	CCR5+	CCR6+	CD161+	CD38+	CD39+	CD69+CD103+	CD101+	CXCR3+	Granzyme B+	HLA-DR+	CD38+HLA-DR+	PD-1+	TCF-1+	PD-1+TCF-1-	T-bet+	CD161+CCR6+	CCR7+CD45RA+	CCR7+CD45RA-	CCR7-CD45RA+	CCR7-CD45RA-	CCR5+	CCR6+	CD38+	CD39+	CD69+	CD69+CD103+	CD101+	CTLA4+	CXCR3+	Granzyme B+	HLA-DR+	CD38+HLA-DR+	PD-1+	TCF-1+	PD-1+TCF-1-	Th1	Th17	CCR7+CD45RA+	CCR7+CD45RA-	CCR7-CD45RA+	CCR7-CD45RA-	CCR5+	CCR6+	CD38+
531400864	Ectocervical Biopsy	NA	NA	NA	NA	NA	NA	NA	NA	NA	NA	NA	NA	NA	NA	NA	NA	NA	NA	NA	NA	69.6	21.7	4.35	4.35	6.52	2.17	23.9	4.35	0	0	0	2.17	10.9	6.52	2.17	0	6.52	91.3	0	2.17	6.52	NA	NA	NA	NA	NA	NA	NA
531401169	Ectocervical Biopsy	6.91	24	16.4	52.7	88	2.81	11	2.05	2.3	77.7	20.2	98.5	5.37	21.2	4.35	54.2	23.3	41.7	4.86	11.3	6.96	10.4	2.17	80.4	81.7	6.52	4.78	3.48	83.5	25.2	13.5	3.04	67.4	4.78	20.9	1.3	65.2	23.5	58.3	1.74	11.7	NA	NA	NA	NA	NA	NA	NA
531402163	Ectocervical Biopsy	16	12	26	46	80	24	28	14	36	44	68	74	16	84	8	38	56	20	28	16	25.6	16.3	0	58.1	65.1	37.2	27.9	48.8	58.1	14	30.2	18.6	67.4	0	51.2	14	46.5	58.1	32.6	11.6	37.2	NA	NA	NA	NA	NA	NA	NA
531402769	Ectocervical Biopsy	3.12	15.6	14.1	67.2	96.9	4.69	9.38	12.5	64.1	71.9	73.4	18.8	14.1	51.6	14.1	64.1	14.1	62.5	6.25	1.56	14.6	22	4.88	58.5	51.2	14.6	2.44	36.6	34.1	12.2	12.2	19.5	19.5	4.88	48.8	4.88	41.5	48.8	34.1	4.88	2.44	NA	NA	NA	NA	NA	NA	NA
531402961	Ectocervical Biopsy	NA	NA	NA	NA	NA	NA	NA	NA	NA	NA	NA	NA	NA	NA	NA	NA	NA	NA	NA	NA	34.5	24.1	17.2	24.1	10.3	17.2	20.7	3.45	3.45	0	3.45	3.45	24.1	6.9	13.8	3.45	20.7	79.3	3.45	3.45	6.9	NA	NA	NA	NA	NA	NA	NA
531403566	Ectocervical Biopsy	NA	NA	NA	NA	NA	NA	NA	NA	NA	NA	NA	NA	NA	NA	NA	NA	NA	NA	NA	NA	NA	NA	NA	NA	NA	NA	NA	NA	NA	NA	NA	NA	NA	NA	NA	NA	NA	NA	NA	NA	NA	NA	NA	NA	NA	NA	NA	NA
531404462	Ectocervical Biopsy	2.87	2.15	31.9	63.1	91.8	4.66	31.9	20.8	12.7	68.3	67.5	88.4	14.6	27.6	11.6	52	8.72	51.3	14.7	2.51	2.51	6.16	1.13	90.2	86.3	24.7	4.52	43.8	83.7	44.2	38.6	7.79	39.4	1.13	37.8	2.76	63.8	14.1	60.8	1.63	21.7	NA	NA	NA	NA	NA	NA	NA
531404624	Ectocervical Biopsy	47.3	8.6	24.7	19.4	36.6	5.38	20.4	23.7	4.3	3.23	59.1	33.3	21.5	20.4	10.8	9.68	64.5	6.45	29	3.23	57.2	15.3	9.3	18.1	6.51	7.91	21.9	0.93	1.4	0	13	0.47	11.2	0.47	2.79	1.4	5.12	83.7	2.33	1.4	4.65	NA	NA	NA	NA	NA	NA	NA
531404964	Ectocervical Biopsy	NA	NA	NA	NA	NA	NA	NA	NA	NA	NA	NA	NA	NA	NA	NA	NA	NA	NA	NA	NA	NA	NA	NA	NA	NA	NA	NA	NA	NA	NA	NA	NA	NA	NA	NA	NA	NA	NA	NA	NA	NA	NA	NA	NA	NA	NA	NA	NA
531405164	Ectocervical Biopsy	3.25	29.6	6.24	60.9	90.9	3.35	28.5	30.1	12	28.1	29.5	64.4	36.5	51.8	22.4	69.1	21.6	56.1	9.82	5.81	1	52.3	0.7	46	71.9	7.22	24.9	21	67.2	9.75	11.5	10.9	37.4	4.01	35.8	13	65.4	30	45.9	1.41	8.59	0.82	21.1	0.82	77.2	85.6	10.3	55.7
531405424	Ectocervical Biopsy	1.45	9.84	13.1	75.6	86.1	2.1	12.1	35.3	39	61.1	50.6	24.7	21	88.9	26.5	42.9	16.3	30	23.1	2.9	0.41	1.62	0.27	97.7	96.9	24.5	44.5	87.8	96.9	76.5	71.1	14.5	13.4	0.14	95.5	46.8	57	4.46	53.9	4.32	12.3	1.28	1.28	0	97.4	98.7	24.4	69.2
531405567	Ectocervical Biopsy	NA	NA	NA	NA	NA	NA	NA	NA	NA	NA	NA	NA	NA	NA	NA	NA	NA	NA	NA	NA	NA	NA	NA	NA	NA	NA	NA	NA	NA	NA	NA	NA	NA	NA	NA	NA	NA	NA	NA	NA	NA	NA	NA	NA	NA	NA	NA	NA
531406466	Ectocervical Biopsy	5.56	38.9	9.26	46.3	88.9	9.26	29.6	31.5	20.4	20.4	7.41	74.1	5.56	55.6	25.9	83.3	20.4	68.5	3.7	7.41	2.97	36.6	1.98	58.4	90.1	4.95	8.91	19.8	66.3	4.95	0.99	19.8	57.4	0	22.8	1.98	47.5	53.5	24.8	1.98	9.9	NA	NA	NA	NA	NA	NA	NA
531406561	Ectocervical Biopsy	NA	NA	NA	NA	NA	NA	NA	NA	NA	NA	NA	NA	NA	NA	NA	NA	NA	NA	NA	NA	47.7	13.6	6.82	31.8	25	22.7	52.3	6.82	0	0	6.82	2.27	25	0	4.55	0	13.6	86.4	0	0	9.09	NA	NA	NA	NA	NA	NA	NA
531406762	Ectocervical Biopsy	NA	NA	NA	NA	NA	NA	NA	NA	NA	NA	NA	NA	NA	NA	NA	NA	NA	NA	NA	NA	NA	NA	NA	NA	NA	NA	NA	NA	NA	NA	NA	NA	NA	NA	NA	NA	NA	NA	NA	NA	NA	NA	NA	NA	NA	NA	NA	NA
531407162	Ectocervical Biopsy	9.9	24.9	18.8	46.4	93.9	17.7	66.9	18.4	7.85	85	60.8	94.5	4.1	56	7.51	75.4	19.1	64.5	3.07	14.7	1.15	20.4	0.3	78.2	96.8	49.8	14	69.6	96.2	85.9	84.6	2.29	6.58	0.12	84.9	11.3	86	4.28	84.3	0.06	43.1	NA	NA	NA	NA	NA	NA	NA
531407366	Ectocervical Biopsy	1.89	15.1	13.2	69.8	100	13.2	26.4	15.1	15.1	75.5	52.8	83	18.9	58.5	3.77	64.2	32.1	47.2	11.3	5.66	0	15.7	1.96	82.4	98	23.5	1.96	56.9	94.1	35.3	31.4	13.7	45.1	0	66.7	1.96	76.5	21.6	56.9	3.92	23.5	NA	NA	NA	NA	NA	NA	NA
531407868	Ectocervical Biopsy	17.9	28.2	25.6	28.2	66.7	10.3	25.6	12.8	61.5	41	46.2	87.2	17.9	30.8	10.3	53.8	28.2	41	30.8	7.69	28.1	9.38	7.81	54.7	32.8	7.81	7.81	12.5	21.9	9.38	14.1	1.56	40.6	6.25	9.38	0	18.8	17.2	17.2	10.9	1.56	NA	NA	NA	NA	NA	NA	NA
531408361	Ectocervical Biopsy	36.2	6.41	42.3	15.1	33.1	4.36	22.1	1.79	0.51	0.26	53.1	11	42.1	9.74	0.51	15.9	44.9	12.6	44.4	0.51	15.3	21.2	13.3	50.1	38.5	24.3	6.6	7.02	4.92	0.7	34.7	19.8	8.71	19.5	7.44	2.95	25	53.7	18.3	23	5.48	NA	NA	NA	NA	NA	NA	NA
531408468	Ectocervical Biopsy	9.56	19.2	10.2	61	75.5	4.95	47.5	14.1	6.15	42.4	74.9	77	35.1	33.8	8.13	55.7	25.3	52.6	5.93	4.18	12.4	13.9	9.47	64.2	59.8	17.9	16.3	14.1	57	15.1	28.4	8.73	47.9	3.55	21	2.37	42.6	41.4	36.5	18	11.1	NA	NA	NA	NA	NA	NA	NA
531409020	Ectocervical Biopsy	3.85	23.1	34.6	38.5	73.1	3.85	34.6	13.5	19.2	38.5	46.2	88.5	23.1	32.7	5.77	42.3	40.4	17.3	30.8	1.92	10.2	22.4	0	67.3	65.3	22.4	4.08	14.3	59.2	18.4	22.4	0	59.2	2.04	24.5	2.04	44.9	51	32.7	4.08	6.12	NA	NA	NA	NA	NA	NA	NA
531409265	Ectocervical Biopsy	27.5	11.4	34.2	26.8	67.1	16.1	43.6	8.05	8.05	29.5	59.7	86.6	40.3	35.6	6.71	27.5	38.9	25.5	27.5	7.38	38.4	21	15	25.6	24.3	18	1.09	5.99	8.17	3	18.5	12	37.1	9.26	9.54	0.54	14.7	62.9	10.1	6.81	6.81	NA	NA	NA	NA	NA	NA	NA
531409360	Ectocervical Biopsy	35.2	14.1	26.5	24.2	50.7	6.71	24.2	11.1	3.02	18.8	43	85.2	20.1	24.2	6.38	31.5	49.3	17.1	25.8	3.02	24.9	35.3	6.28	33.6	29	18.8	17.6	3.86	7.25	3.86	9.42	0.97	39.1	2.9	7	0.97	22	65.9	10.4	4.35	5.56	NA	NA	NA	NA	NA	NA	NA
531410461	Ectocervical Biopsy	6.05	7.62	26.2	60.2	78.1	8.4	20.5	4.3	3.91	56.6	54.7	85.7	23.6	42	4.49	42.2	7.03	41.4	14.6	4.1	5.45	15.8	2.73	76.1	80.3	19.1	3.33	9.09	80.6	30.3	32.1	5.45	50.3	1.52	39.4	1.21	45.5	12.1	42.7	2.12	9.7	NA	NA	NA	NA	NA	NA	NA
531410664	Ectocervical Biopsy	NA	NA	NA	NA	NA	NA	NA	NA	NA	NA	NA	NA	NA	NA	NA	NA	NA	NA	NA	NA	NA	NA	NA	NA	NA	NA	NA	NA	NA	NA	NA	NA	NA	NA	NA	NA	NA	NA	NA	NA	NA	NA	NA	NA	NA	NA	NA	NA
531411260	Ectocervical Biopsy	6.92	15.4	19.2	58.5	84.2	1.54	15	8.46	11.9	23.8	35.8	77.7	33.5	40.4	7.31	66.2	1.15	66.2	15.4	1.92	0	25.2	0.49	74.3	89.3	13.6	1.94	40.8	94.7	46.1	39.8	3.4	42.2	5.34	24.8	0.49	32	5.34	31.1	4.37	8.25	NA	NA	NA	NA	NA	NA	NA
531411527	Ectocervical Biopsy	NA	NA	NA	NA	NA	NA	NA	NA	NA	NA	NA	NA	NA	NA	NA	NA	NA	NA	NA	NA	NA	NA	NA	NA	NA	NA	NA	NA	NA	NA	NA	NA	NA	NA	NA	NA	NA	NA	NA	NA	NA	NA	NA	NA	NA	NA	NA	NA
531411769	Ectocervical Biopsy	6.38	47.2	4	42.4	92	4.65	16.8	10.6	18.1	42.8	18.4	68.8	28.6	50.9	8.76	73.9	42.8	43.8	23.4	5.62	3.85	80.6	0	15.6	88	6.34	6.83	18.6	64.2	3.3	3.79	4.88	39.6	2.06	27.8	2.33	62.2	45.6	39.4	8.56	11.2	2.02	37.4	0	60.6	93.9	2.02	6.06
531411961	Ectocervical Biopsy	0	21.4	39.3	39.3	96.4	3.57	17.9	3.57	0	64.3	10.7	71.4	7.14	21.4	3.57	21.4	3.57	21.4	3.57	0	0	29.7	0.78	69.5	89.8	3.12	0.78	3.91	93	34.4	21.9	7.03	49.2	0	26.6	0	46.9	6.25	43	0	4.69	NA	NA	NA	NA	NA	NA	NA
531412060	Ectocervical Biopsy	38	6	34	22	46	8	26	18	4	22	34	90	22	20	8	32	48	28	10	6	35.1	21.6	5.41	37.8	35.1	13.5	10.8	0	16.2	10.8	13.5	5.41	21.6	5.41	13.5	2.7	27	75.7	18.9	5.41	5.41	NA	NA	NA	NA	NA	NA	NA
531412521	Ectocervical Biopsy	NA	NA	NA	NA	NA	NA	NA	NA	NA	NA	NA	NA	NA	NA	NA	NA	NA	NA	NA	NA	NA	NA	NA	NA	NA	NA	NA	NA	NA	NA	NA	NA	NA	NA	NA	NA	NA	NA	NA	NA	NA	NA	NA	NA	NA	NA	NA	NA
531412763	Ectocervical Biopsy	19.3	14.8	25.2	40.7	74.1	2.96	6.67	8.15	0.74	22.2	14.8	39.3	54.8	54.8	7.41	39.3	28.9	34.8	36.3	0.74	20.9	28.4	3.73	47	50	13.4	14.9	3.73	35.8	22.4	18.7	0	34.3	3.73	30.6	2.99	16.4	48.5	14.9	5.97	7.46	NA	NA	NA	NA	NA	NA	NA
531412926	Ectocervical Biopsy	20.7	5.17	25.9	48.3	15.5	1.72	13.8	5.17	1.72	1.72	13.8	15.5	20.7	12.1	1.72	1.72	50	0	31	3.45	26.5	12.8	17.1	43.6	6.84	6.84	11.1	2.56	0	0	0.85	0.85	17.9	0	3.42	0	1.71	75.2	0.85	0	4.27	NA	NA	NA	NA	NA	NA	NA
531413166	Ectocervical Biopsy	NA	NA	NA	NA	NA	NA	NA	NA	NA	NA	NA	NA	NA	NA	NA	NA	NA	NA	NA	NA	1.34	27.5	0	71.1	89.3	8.72	3.36	71.8	91.9	47.7	38.3	23.5	10.1	0	66.4	1.34	25.5	3.36	25.5	0	4.7	NA	NA	NA	NA	NA	NA	NA
531413268	Ectocervical Biopsy	2.9	9.42	37.7	50	78.3	7.97	30.4	1.45	10.1	49.3	42.8	87.7	32.6	20.3	0.72	40.6	26.8	34.1	6.52	7.25	1.25	2.5	3.75	92.5	88.8	33.8	0	56.2	92.5	75	57.5	6.25	10	0	13.8	0	65	8.75	63.7	0	31.2	NA	NA	NA	NA	NA	NA	NA
531413665	Ectocervical Biopsy	NA	NA	NA	NA	NA	NA	NA	NA	NA	NA	NA	NA	NA	NA	NA	NA	NA	NA	NA	NA	NA	NA	NA	NA	NA	NA	NA	NA	NA	NA	NA	NA	NA	NA	NA	NA	NA	NA	NA	NA	NA	NA	NA	NA	NA	NA	NA	NA
531413864	Ectocervical Biopsy	NA	NA	NA	NA	NA	NA	NA	NA	NA	NA	NA	NA	NA	NA	NA	NA	NA	NA	NA	NA	NA	NA	NA	NA	NA	NA	NA	NA	NA	NA	NA	NA	NA	NA	NA	NA	NA	NA	NA	NA	NA	NA	NA	NA	NA	NA	NA	NA
531413969	Ectocervical Biopsy	12.4	5.55	29.5	52.6	67.7	2.69	30.6	9.98	2.54	32.3	71.3	85.1	20.9	49	8.72	46	30.1	39.8	14.3	0.95	36.8	25.2	2.4	35.6	31	15	27	13.8	28.2	10.9	31.2	4.38	32.5	0.83	15.4	0.94	20.8	74.6	14.3	5.42	6.56	NA	NA	NA	NA	NA	NA	NA
531414167	Ectocervical Biopsy	23.5	6.77	28.1	41.6	57.2	10.2	28.7	3.17	2.45	32.6	42.2	71.3	28.2	15	2.45	34	54	24.8	36.2	3.31	25.2	9.39	13.5	51.9	27.1	26.7	25.2	6.3	15.6	3.67	12.9	3.89	34	1.37	8.13	0.8	16.5	75.3	8.93	30.6	6.76	3.7	0	25.9	70.4	33.3	18.5	14.8
531415363	Ectocervical Biopsy	11.5	3.85	23.1	61.5	84.6	0	38.5	3.85	11.5	26.9	65.4	61.5	34.6	53.8	3.85	69.2	7.69	61.5	34.6	7.69	NA	NA	NA	NA	NA	NA	NA	NA	NA	NA	NA	NA	NA	NA	NA	NA	NA	NA	NA	NA	NA	NA	NA	NA	NA	NA	NA	NA
531415561	Ectocervical Biopsy	64.4	5.53	21.7	8.3	33.6	2.37	15.4	17.4	3.16	1.19	17.8	78.3	22.5	18.6	3.56	6.32	73.9	2.77	23.7	1.58	48	23.1	10	18.8	29.7	13.6	21.9	4.48	1.97	0.36	4.48	1.61	34.4	16.8	11.8	2.87	16.5	70.4	10	17.9	2.15	NA	NA	NA	NA	NA	NA	NA
531415669	Ectocervical Biopsy	23.8	5.95	19	51.2	57.1	4.76	15.5	11.9	3.57	0	39.3	85.7	50	31	5.95	23.8	72.6	13.1	34.5	3.57	30.1	30.1	1.92	37.8	19.9	23.7	17.9	1.28	0.64	0.64	8.33	3.21	31.4	4.49	4.49	3.21	8.97	52.6	5.77	5.77	5.77	NA	NA	NA	NA	NA	NA	NA
531416663	Ectocervical Biopsy	NA	NA	NA	NA	NA	NA	NA	NA	NA	NA	NA	NA	NA	NA	NA	NA	NA	NA	NA	NA	NA	NA	NA	NA	NA	NA	NA	NA	NA	NA	NA	NA	NA	NA	NA	NA	NA	NA	NA	NA	NA	NA	NA	NA	NA	NA	NA	NA
531416962	Ectocervical Biopsy	9.8	5.88	23.5	60.8	92.2	1.96	21.6	3.92	11.8	27.5	54.9	76.5	35.3	51	1.96	41.2	33.3	37.3	29.4	3.92	5.19	12.3	6.6	75.9	86.3	17.5	11.8	17	75.5	9.91	22.2	17	60.4	1.42	21.2	1.42	47.6	47.2	26.9	2.36	6.13	NA	NA	NA	NA	NA	NA	NA
531417127	Ectocervical Biopsy	1.09	11.7	8.26	79	85.9	7.03	44.5	0.46	4.29	77.8	72	97.6	5.47	10.5	0.18	37.4	29.2	27.3	8.85	1.92	0.64	9.29	0.25	89.8	68.6	11.6	6.23	16	95.4	15	30.9	27.4	58.1	0.76	24	1.27	44	15.1	32.2	8.27	2.93	NA	NA	NA	NA	NA	NA	NA
531417265	Ectocervical Biopsy	31.2	6.42	28.4	33.9	24.8	10.1	28.4	5.5	8.26	0.92	9.17	7.34	14.7	33	5.5	21.1	58.7	14.7	19.3	11	46.8	15.5	8.97	28.7	12.5	14.2	10.5	4.16	1.53	0.22	3.06	2.19	2.19	0.66	7.44	2.19	14.7	84.5	5.25	2.84	3.94	NA	NA	NA	NA	NA	NA	NA
531417563	Ectocervical Biopsy	38.7	1.33	57.3	2.67	21.3	1.33	12	2.67	0	1.33	20	69.3	49.3	9.33	2.67	5.33	5.33	5.33	17.3	2.67	53.1	15	5.31	26.5	8.85	5.75	3.98	0.88	4.42	1.33	8.41	3.1	16.8	4.87	3.54	0	10.6	15.9	10.2	4.42	2.65	NA	NA	NA	NA	NA	NA	NA
531418263	Ectocervical Biopsy	36.8	14.6	21.1	27.5	45	5.85	8.19	9.36	7.6	11.7	22.2	40.4	31.6	26.3	4.09	24	32.7	18.1	24.6	1.75	37.8	14	10.4	37.8	31.4	14.4	10.2	13	14.6	4.25	9.34	2.55	16.8	6.37	11.9	2.76	19.3	44.8	14	6.16	6.79	NA	NA	NA	NA	NA	NA	NA
531418462	Ectocervical Biopsy	2.21	27.5	3.51	66.8	90.4	0.55	14.8	14.2	13.5	44.5	16.4	46.1	9.23	14.9	3.69	35.8	8.49	43.9	17.5	0.18	2.13	20.3	1.65	75.9	62.2	3.43	39.7	30.3	80.6	3.66	1.54	39	15.7	0.12	14.2	6.03	56.7	55.6	20.6	2.96	0.83	0	1.79	5.36	92.9	82.1	7.14	33.9
531418660	Ectocervical Biopsy	NA	NA	NA	NA	NA	NA	NA	NA	NA	NA	NA	NA	NA	NA	NA	NA	NA	NA	NA	NA	NA	NA	NA	NA	NA	NA	NA	NA	NA	NA	NA	NA	NA	NA	NA	NA	NA	NA	NA	NA	NA	NA	NA	NA	NA	NA	NA	NA
531419463	Ectocervical Biopsy	7.14	32.1	17.9	42.9	96.4	10.7	53.6	3.57	21.4	75	71.4	85.7	35.7	39.3	7.14	85.7	3.57	89.3	17.9	10.7	0	8.33	0	91.7	97.2	0	19.4	80.6	100	91.7	91.7	13.9	16.7	0	30.6	8.33	50	0	50	2.78	0	NA	NA	NA	NA	NA	NA	NA
531419960	Ectocervical Biopsy	NA	NA	NA	NA	NA	NA	NA	NA	NA	NA	NA	NA	NA	NA	NA	NA	NA	NA	NA	NA	0	25.5	1.96	72.5	90.2	23.5	0	52.9	72.5	51	52.9	7.84	43.1	0	58.8	0	66.7	29.4	52.9	1.96	7.84	NA	NA	NA	NA	NA	NA	NA
531420165	Ectocervical Biopsy	14.9	23.4	25.5	36.2	74.5	4.26	21.3	4.26	4.26	53.2	29.8	83	14.9	19.1	2.13	44.7	23.4	40.4	29.8	2.13	20.9	9.2	4.29	65.6	60.7	26.4	11	3.68	50.9	43.6	42.3	1.23	19.6	0.61	25.8	1.23	28.8	31.9	25.2	5.52	9.82	NA	NA	NA	NA	NA	NA	NA
531420561	Ectocervical Biopsy	3.41	7.4	51.3	37.9	78.3	6.64	30.8	20.7	13.8	30.6	26.7	79	21.6	73.7	15.7	41.9	31.4	32.3	33.1	2.65	0.53	13.7	0.78	85	96.4	27.4	13.8	66.1	85.8	46.1	41.7	21.3	25	1.31	83.3	11.1	77	12.2	70	9.66	25.1	0.25	10.4	0.25	89.1	99.5	17.9	20.5
531420669	Ectocervical Biopsy	1.82	14	7.86	76.3	89.2	5.41	41.7	25.6	18.5	39.1	27.6	82.4	20.8	46.4	14.1	24.6	35.3	16.7	20.1	4.33	0.53	19.3	0.62	79.6	84.2	15.3	15.5	21.4	96.3	11.2	7.83	29.9	54.7	0.47	34.6	5.89	53.8	45.7	31.1	40.3	8.6	0	6.12	1.36	92.5	89.8	22.4	19.7
531421265	Ectocervical Biopsy	6.05	9.85	26	58.1	61.5	2.25	43.7	10.1	2.11	48.2	67.8	74.5	47.3	36.3	5.2	26.9	39.9	18	45.7	3.52	4.93	9.87	4.55	80.6	77.4	13.7	9.49	3.8	76.1	31.1	48.2	8.54	56.9	9.49	20.5	1.52	51.6	37.2	38.9	8.35	9.49	NA	NA	NA	NA	NA	NA	NA
531421667	Ectocervical Biopsy	9.38	14.6	18.8	57.3	77.1	3.12	32.3	15.6	29.2	46.9	35.4	61.5	24	39.6	12.5	37.5	21.9	33.3	24	8.33	12.9	29.5	0	57.6	63.6	6.06	10.6	12.1	67.4	11.4	10.6	9.85	64.4	1.52	25	1.52	55.3	33.3	48.5	0.76	3.79	NA	NA	NA	NA	NA	NA	NA
531421723	Ectocervical Biopsy	11.4	12	19	57.6	71.2	1.63	22.8	4.35	2.17	45.7	45.1	79.3	15.8	20.7	2.17	29.3	20.7	31.5	14.1	1.63	9.09	15.9	6.06	68.9	48.5	25.8	11.4	6.82	34.8	18.9	28.8	0.76	24.2	0	10.6	2.27	18.9	25.8	22	4.55	5.3	NA	NA	NA	NA	NA	NA	NA
531421966	Ectocervical Biopsy	NA	NA	NA	NA	NA	NA	NA	NA	NA	NA	NA	NA	NA	NA	NA	NA	NA	NA	NA	NA	NA	NA	NA	NA	NA	NA	NA	NA	NA	NA	NA	NA	NA	NA	NA	NA	NA	NA	NA	NA	NA	NA	NA	NA	NA	NA	NA	NA
531422065	Ectocervical Biopsy	0.88	19.5	1.77	77.9	97.3	4.42	34.5	18.6	3.54	84.1	46	91.2	52.2	14.2	6.19	61.9	7.96	59.3	37.2	1.77	NA	NA	NA	NA	NA	NA	NA	NA	NA	NA	NA	NA	NA	NA	NA	NA	NA	NA	NA	NA	NA	NA	NA	NA	NA	NA	NA	NA
531422567	Ectocervical Biopsy	21.9	21.9	9.38	46.9	84.4	6.25	21.9	23.4	7.81	43.8	45.3	68.8	23.4	51.6	14.1	50	42.2	35.9	31.2	4.69	26	26	1.3	46.8	50.6	18.2	22.1	10.4	42.9	22.1	22.1	2.6	32.5	1.3	29.9	0	23.4	59.7	23.4	1.3	3.9	NA	NA	NA	NA	NA	NA	NA
531422768	Ectocervical Biopsy	2.5	26.9	3.12	67.5	99.4	0.62	21.2	16.9	1.88	58.1	21.2	73.1	40	50.6	12.5	67.5	10	63.1	3.12	0	1.56	14.1	0	84.4	95.3	10.9	9.38	3.12	96.9	60.9	25	6.25	54.7	1.56	21.9	3.12	51.6	10.9	45.3	0	3.12	NA	NA	NA	NA	NA	NA	NA
531423161	Ectocervical Biopsy	38.5	5.13	46.2	10.3	15.4	5.13	10.3	5.13	0	0	25.6	64.1	20.5	7.69	5.13	2.56	64.1	2.56	17.9	0	40	21.2	7.5	31.2	11.2	13.8	5	5	1.25	0	3.75	0	17.5	3.75	1.25	0	7.5	72.5	1.25	0	5	NA	NA	NA	NA	NA	NA	NA
531423263	Ectocervical Biopsy	5.88	21.6	5.88	66.7	98	3.92	31.4	7.84	5.88	62.7	84.3	72.5	31.4	51	3.92	56.9	47.1	31.4	17.6	0	10	15	0	75	90	15	3.33	1.67	83.3	28.3	51.7	6.67	55	1.67	40	0	63.3	31.7	51.7	3.33	5	NA	NA	NA	NA	NA	NA	NA
531423367	Ectocervical Biopsy	7.47	12.3	22.5	57.7	87.4	1.21	21.3	21.3	1.01	65.4	59.8	88.6	19.9	24.9	8.79	46.6	44.7	29.2	18.1	0.61	18.9	17.4	1.9	61.8	58.3	14	12.6	0.95	57.8	16.1	23.1	0.95	58	1.55	19.9	3.69	46.6	49.5	30.3	1.9	3.8	NA	NA	NA	NA	NA	NA	NA
531423462	Ectocervical Biopsy	3.64	16.4	14.5	65.5	85.5	1.82	43.6	9.09	9.09	49.1	38.2	100	29.1	32.7	3.64	40	5.45	36.4	0	1.82	0	7.41	3.7	88.9	92.6	11.1	0	29.6	96.3	18.5	18.5	0	59.3	3.7	18.5	0	37	7.41	37	0	7.41	NA	NA	NA	NA	NA	NA	NA
531423660	Ectocervical Biopsy	6.9	0	48.3	44.8	20.7	6.9	10.3	3.45	3.45	6.9	17.2	17.2	51.7	37.9	3.45	20.7	37.9	13.8	58.6	6.9	16.2	22.1	8.82	52.9	5.88	22.1	8.82	0	5.88	0	1.47	7.35	8.82	1.47	7.35	2.94	17.6	75	7.35	1.47	5.88	NA	NA	NA	NA	NA	NA	NA
531423766	Ectocervical Biopsy	0	14.5	6.84	78.6	84.6	8.55	51.3	12	0.85	40.2	44.4	89.7	41.9	70.9	12.8	76.9	7.69	73.5	8.55	2.56	1.82	9.09	1.82	87.3	87.3	34.5	3.64	5.45	85.5	7.27	18.2	5.45	80	3.64	18.2	0	67.3	21.8	54.5	0	21.8	NA	NA	NA	NA	NA	NA	NA
531423964	Ectocervical Biopsy	28.8	1.69	39	30.5	52.5	13.6	32.2	0	5.08	6.78	42.4	67.8	33.9	22	1.69	13.6	50.8	11.9	22	10.2	30.5	17.9	7.95	43.7	22.5	17.9	1.32	9.27	3.97	0.66	15.9	4.64	39.1	9.27	5.3	0	19.2	66.9	10.6	9.27	6.62	NA	NA	NA	NA	NA	NA	NA
531424162	Ectocervical Biopsy	15.2	18.5	16.3	50	64.1	13	31.5	22.8	21.7	41.3	48.9	32.6	18.5	51.1	5.43	46.7	20.7	32.6	21.7	4.35	0	14.9	0.53	84.6	59	7.45	0.53	37.8	62.2	37.2	50.5	3.72	2.66	0.53	50.5	0	28.2	3.72	28.2	0	3.72	NA	NA	NA	NA	NA	NA	NA
531424463	Ectocervical Biopsy	8.77	9.4	33.7	48.2	77.9	12.3	49.3	42.2	11.8	45.5	54.1	43.5	32.9	63.3	38.6	56.5	24	45.6	16.3	8.13	7.97	22.1	8.74	61.2	62.2	13.1	24.9	9.77	58.1	7.97	17	12.1	45.2	6.17	26	11.6	57.6	55.8	33.7	12.1	7.2	NA	NA	NA	NA	NA	NA	NA
531424765	Ectocervical Biopsy	2.63	12.5	12.5	72.3	94.9	1.2	24	14.3	1.58	53.8	46.5	18.9	22.7	24.5	8.96	68.3	32.1	49.3	1.82	1.29	1.09	23	1.13	74.8	60.4	4.55	20.7	6.06	71.6	5.34	8.77	12.4	7.34	0.41	21.9	6.02	63.9	42.9	35.1	0.83	1.39	0.45	11.8	0	87.7	80.9	5.91	30.9
531424868	Ectocervical Biopsy	NA	NA	NA	NA	NA	NA	NA	NA	NA	NA	NA	NA	NA	NA	NA	NA	NA	NA	NA	NA	NA	NA	NA	NA	NA	NA	NA	NA	NA	NA	NA	NA	NA	NA	NA	NA	NA	NA	NA	NA	NA	NA	NA	NA	NA	NA	NA	NA
531424960	Ectocervical Biopsy	3.39	7.02	24.7	64.9	91	0.9	7.76	2.22	12.6	53.6	60.6	65.7	33.2	58	3.9	45	34.2	30.7	10.1	1.76	3.68	4.05	1.74	90.5	87.1	6.42	6.32	27.3	89	31.1	25.9	5.05	59.9	4.84	39.9	3.11	57.4	34.4	41.6	3.37	5.11	1.72	1.72	1.72	94.8	94.8	6.9	12.1
531425327	Ectocervical Biopsy	9.07	5.7	9.07	76.2	86.5	13.2	36.5	72.3	5.7	40.2	78.2	73.3	43.8	70.7	57.3	47.7	31.3	29.8	25.9	5.96	12.4	7.87	1.69	78.1	78.1	34	33.7	13.8	73.6	36.8	53.9	20.2	46.1	0	59.6	19.9	56.2	46.1	34.8	2.81	7.87	NA	NA	NA	NA	NA	NA	NA
531425461	Ectocervical Biopsy	29.3	3.45	31	36.2	32.8	3.45	5.17	3.45	13.8	17.2	69	51.7	55.2	32.8	3.45	17.2	25.9	17.2	51.7	3.45	45.2	20.5	2.74	31.5	9.59	2.74	5.48	4.11	5.48	0	5.48	0	27.4	11	4.11	0	13.7	71.2	11	2.74	0	NA	NA	NA	NA	NA	NA	NA
531425865	Ectocervical Biopsy	22.3	6.82	29.6	41.2	53.9	1.48	11.5	19	2.19	24.2	36.9	31.5	52.1	37	4.33	29.9	28.9	16	42.6	3	22.5	12.6	5.12	59.8	46.4	5.36	19.8	5.12	43.1	10.9	13.9	6.74	32.1	1.34	27.5	5.72	33.5	60.2	21.8	1.99	2.35	5.56	4.32	5.56	84.6	72.2	7.41	38.9
531426562	Ectocervical Biopsy	6.45	22.6	12.9	58.1	96.8	9.68	35.5	11.3	14.5	80.6	45.2	90.3	25.8	14.5	4.84	64.5	8.06	59.7	3.23	6.45	0	10.7	3.57	85.7	96.4	28.6	3.57	57.1	96.4	71.4	71.4	0	39.3	3.57	35.7	0	50	0	50	0	21.4	NA	NA	NA	NA	NA	NA	NA
531426668	Ectocervical Biopsy	56.2	7.14	21.4	15.2	26.8	1.79	8.04	15.2	6.25	3.57	16.1	40.2	14.3	8.93	2.68	14.3	55.4	8.93	13.4	1.79	26.1	25.4	7.02	41.5	17.4	18.7	21.7	11.7	13	5.02	4.68	3.68	19.7	0.33	8.03	0.67	12.4	62.9	9.36	1	3.68	NA	NA	NA	NA	NA	NA	NA
531429021	Ectocervical Biopsy	4.22	21.1	18.4	56.3	95.5	5.96	34.5	20.3	14.1	75.7	64.3	92.8	17.9	49.9	13.2	59.1	38.5	41.4	5.21	3.97	0.45	15.8	0.22	83.5	98.7	14.9	2.45	63	98.7	61.5	59.7	3.34	41.4	0	51.2	2.23	66.4	22.3	49.2	0.67	15.8	NA	NA	NA	NA	NA	NA	NA
531429468	Ectocervical Biopsy	3.3	8.24	25.8	62.6	74.2	13.7	20.3	16.5	15.9	34.6	22.5	67	9.34	44.5	5.49	12.6	37.9	11.5	15.4	2.2	9.95	15.4	1.57	73	80.4	20.4	24.1	56.5	75.7	52.4	50.5	5.5	21.7	1.05	61.5	8.12	19.4	21.5	18.1	0.79	9.42	NA	NA	NA	NA	NA	NA	NA
531429760	Ectocervical Biopsy	17.9	9.47	33.2	39.5	62.6	5.79	14.2	9.47	7.37	21.1	26.3	46.3	35.8	36.3	4.21	11.6	26.8	8.95	24.2	2.63	24.2	20.8	5.68	49.2	50.8	11.7	7.95	5.68	11.7	2.65	7.2	5.68	31.1	0.38	9.09	0.76	4.92	55.3	4.55	1.52	3.03	NA	NA	NA	NA	NA	NA	NA
531430261	Ectocervical Biopsy	16.1	4.67	44.6	34.6	72.4	6.16	18.7	9.13	4.67	19.1	15.7	77.3	33.5	35.9	2.76	20.8	28.5	19.3	36.5	2.76	27.6	13.8	8.87	49.8	33.5	14.5	22.4	8.87	17.5	4.68	3.2	2.46	41.9	3.45	9.11	0.99	14	56.9	11.6	5.17	2.96	NA	NA	NA	NA	NA	NA	NA
531430369	Ectocervical Biopsy	3.61	13	24.3	59.1	98.8	6.01	18	6.25	21.4	66.8	39.7	78.6	8.41	59.4	5.05	49.3	72.1	15.4	13	1.2	0.29	10.9	1.44	87.4	100	31.3	2.01	64.9	94	52.6	50.6	9.2	33.6	3.16	66.7	1.72	42.5	31.9	25.6	13.5	5.75	NA	NA	NA	NA	NA	NA	NA
531430460	Ectocervical Biopsy	25.2	11.8	36.3	26.8	29	1.36	15	9.52	2.95	10.4	53.3	10.9	53.1	26.5	3.17	19.7	36.3	14.5	43.1	2.27	23.9	18.2	7.31	50.6	24.9	5.37	10	6.57	5.52	2.39	12.5	1.94	8.81	2.69	5.37	0.75	15.8	76.3	8.36	2.69	2.24	NA	NA	NA	NA	NA	NA	NA
531431026	Ectocervical Biopsy	16	9.57	27.1	47.3	70.5	2.66	42.8	3.46	2.66	56.9	77.4	75.5	39.9	32.4	0.53	48.1	46.3	33.2	13	3.19	28.1	14.6	11.5	45.8	38	9.38	25	2.08	39.1	18.2	31.8	5.21	17.2	4.17	32.8	1.04	33.3	60.4	30.7	2.08	5.21	NA	NA	NA	NA	NA	NA	NA
531431264	Ectocervical Biopsy	8.54	8.54	37	45.9	99.3	9.96	34.5	24.9	9.96	60.5	35.2	83.3	28.1	42.3	14.2	63.7	58.7	28.1	16.4	4.63	7.98	17.2	3.68	71.2	96.3	29.4	20.9	33.1	76.1	26.4	27.6	16.6	52.1	5.52	49.7	12.3	61.3	47.2	40.5	12.3	15.3	NA	NA	NA	NA	NA	NA	NA
531431463	Ectocervical Biopsy	29	8.33	26.1	36.5	54.9	7.18	14.4	10.9	0.57	24.1	20.7	62.4	17.5	21.8	4.02	30.5	52.9	15.8	15.8	4.02	45.2	17.9	2.88	34.1	26.4	13.7	34.7	2.66	21.6	7.67	7.77	4.47	25.6	0.11	7.03	1.17	16.9	69.5	6.28	2.34	2.34	17.9	10.7	17.9	53.6	14.3	32.1	17.9
531431765	Ectocervical Biopsy	59.1	3.65	21.2	16.1	23	0.73	28.1	15	0.36	4.74	65.3	29.9	22.3	18.6	5.11	6.57	50.7	4.74	21.5	0.73	39.9	19.4	7.58	33.1	12.4	11.8	36.2	0.56	2.53	0.84	15.4	2.81	13.8	0.84	3.93	0.28	10.7	64.9	7.58	1.97	6.18	NA	NA	NA	NA	NA	NA	NA
531431868	Ectocervical Biopsy	NA	NA	NA	NA	NA	NA	NA	NA	NA	NA	NA	NA	NA	NA	NA	NA	NA	NA	NA	NA	NA	NA	NA	NA	NA	NA	NA	NA	NA	NA	NA	NA	NA	NA	NA	NA	NA	NA	NA	NA	NA	NA	NA	NA	NA	NA	NA	NA
531432165	Ectocervical Biopsy	2.04	6.38	25.9	65.7	90.6	16.5	24.6	20.4	13.1	60.4	83.5	89.5	15.9	21.4	9.19	39.9	52.7	23.7	18.8	4.77	8.17	14.1	1.39	76.3	66.2	25.9	13.7	31.4	57.8	19.1	52.9	9.42	64.1	4.71	26.2	5.12	47.6	46.4	31.7	9.7	9.97	3.03	6.06	3.03	87.9	60.6	21.2	12.1
531432762	Ectocervical Biopsy	NA	NA	NA	NA	NA	NA	NA	NA	NA	NA	NA	NA	NA	NA	NA	NA	NA	NA	NA	NA	NA	NA	NA	NA	NA	NA	NA	NA	NA	NA	NA	NA	NA	NA	NA	NA	NA	NA	NA	NA	NA	NA	NA	NA	NA	NA	NA	NA
531432968	Ectocervical Biopsy	7.05	6.86	32.8	53.3	92.6	5.62	14.3	1.9	12.2	66.4	87	89.1	21.5	36.2	0.86	37.2	3.14	36	6.48	6.76	7.76	8.03	3.74	80.5	84.3	37.7	5.68	36.7	84.3	51.5	72.6	8.03	33	0.42	43.5	0.55	40	13.2	39.5	0.28	17.7	0	23.1	3.85	73.1	88.5	46.2	0
531433269	Ectocervical Biopsy	48.2	7.14	30.4	14.3	30.4	5.36	23.2	8.93	3.57	0	67.9	58.9	35.7	26.8	3.57	16.1	50	8.93	39.3	1.79	32.8	19	13.8	34.5	13.8	15.5	15.5	1.72	3.45	0	15.5	1.72	25.9	3.45	17.2	6.9	13.8	75.9	8.62	3.45	12.1	NA	NA	NA	NA	NA	NA	NA
531433468	Ectocervical Biopsy	1.25	3.01	8.27	87.5	96	15	32.1	0.75	5.51	83.5	90.2	94.5	3.51	16.5	0.25	52.9	2.76	52.6	3.51	5.76	11.4	4.55	5.68	78.4	73.9	9.09	2.27	11.4	75	46.6	55.7	1.14	72.7	2.27	21.6	1.14	56.8	22.7	55.7	1.14	3.41	NA	NA	NA	NA	NA	NA	NA
531433863	Ectocervical Biopsy	NA	NA	NA	NA	NA	NA	NA	NA	NA	NA	NA	NA	NA	NA	NA	NA	NA	NA	NA	NA	NA	NA	NA	NA	NA	NA	NA	NA	NA	NA	NA	NA	NA	NA	NA	NA	NA	NA	NA	NA	NA	NA	NA	NA	NA	NA	NA	NA
531434061	Ectocervical Biopsy	46	1.77	28.3	23.9	30.1	2.65	10.6	11.5	1.77	7.96	38.1	79.6	15.9	19.5	2.65	7.96	65.5	5.31	15	0.88	54.1	5.41	12.4	28.1	13.5	8.65	20	7.57	9.73	2.7	9.73	3.78	17.3	0	4.86	1.62	4.32	83.2	1.62	0	3.24	NA	NA	NA	NA	NA	NA	NA
531434265	Ectocervical Biopsy	47	12	21.4	19.7	25.6	2.56	42.7	20.5	8.55	6.84	8.55	58.1	23.9	27.4	6.84	17.1	47.9	15.4	27.4	0.85	31.6	21.1	0	47.4	26.3	14.5	14.5	15.8	18.4	13.8	11.2	4.61	29.6	0.66	13.8	0	13.2	59.9	8.55	1.97	7.89	NA	NA	NA	NA	NA	NA	NA
531434469	Ectocervical Biopsy	2.25	8.98	6.91	81.9	92.2	3.11	24.4	0.35	1.04	91.7	61.7	91	7.25	10.7	0.35	74.3	6.04	71.2	4.15	2.25	4.05	15.8	1.35	78.8	75.2	5.86	5.41	1.8	77.5	57.2	38.7	9.46	25.2	5.86	31.1	0.45	63.5	13.5	59.5	5.41	4.95	NA	NA	NA	NA	NA	NA	NA
531434667	Ectocervical Biopsy	1.41	5.63	31.8	61.1	96.3	3.66	23.4	22.8	18.6	60.3	63.4	76.1	30.4	36.1	13.8	58.3	22	51.5	1.97	2.82	0.95	9.48	0.47	89.1	77.7	4.27	7.58	19.9	95.3	13.7	19	10.9	63.5	0.95	30.8	3.79	57.3	42.2	37.9	0	4.27	NA	NA	NA	NA	NA	NA	NA
531434764	Ectocervical Biopsy	2.18	8.71	21.4	67.7	85.1	3.48	43.3	25.8	0.7	69.9	36.6	93.7	19	17.9	3.66	53	16	49.2	4.27	4.7	1.52	8.17	0.76	89.5	77	9.7	9.89	4.37	96.2	38.6	24.1	12.7	79.5	1.14	30.6	2.66	64.3	16.2	56.5	0.38	8.75	NA	NA	NA	NA	NA	NA	NA
531435268	Ectocervical Biopsy	NA	NA	NA	NA	NA	NA	NA	NA	NA	NA	NA	NA	NA	NA	NA	NA	NA	NA	NA	NA	NA	NA	NA	NA	NA	NA	NA	NA	NA	NA	NA	NA	NA	NA	NA	NA	NA	NA	NA	NA	NA	NA	NA	NA	NA	NA	NA	NA
531435467	Ectocervical Biopsy	1.74	14	12.8	71.5	95.1	3.2	10.8	36.3	23	30.8	35.8	40.7	33.4	73.8	35.2	42.2	1.45	41.3	6.69	2.91	0	12.4	0	87.6	97.8	10.1	5.62	42.7	94.4	32.6	29.2	3.37	50.6	2.25	51.7	2.25	30.3	0	30.3	0	6.74	NA	NA	NA	NA	NA	NA	NA
531435560	Ectocervical Biopsy	2.56	12.8	12.8	71.8	87.2	5.13	38.5	7.69	2.56	69.2	28.2	92.3	7.69	56.4	5.13	61.5	15.4	64.1	5.13	10.3	0	7.32	2.44	90.2	97.6	17.1	0	7.32	95.1	29.3	7.32	22	87.8	2.44	24.4	2.44	80.5	19.5	70.7	4.88	2.44	NA	NA	NA	NA	NA	NA	NA
531435665	Ectocervical Biopsy	14.1	22.1	28.2	35.6	87.2	1.34	12.1	3.36	12.8	40.9	14.1	55.7	28.9	42.3	2.68	14.8	14.1	14.8	16.1	4.7	7.14	18.8	3.9	70.1	74	16.2	4.55	53.9	70.8	50.6	33.8	12.3	18.8	0	48.7	0.65	10.4	26.6	9.74	1.3	5.19	NA	NA	NA	NA	NA	NA	NA
531435864	Ectocervical Biopsy	0.88	7.04	4.67	87.4	87.3	6.91	39	64.3	58	74.9	51.4	63.1	14	86.7	61.1	24.5	11.2	21.3	18.4	2.68	0.16	10.6	0.35	88.9	68.3	8.37	19.3	33.6	95.6	12.3	7.86	16.5	47	0.36	50.2	12.2	65.7	32	45.2	6.61	6.09	0.3	5.64	0.3	93.8	73	11	43
531436163	Ectocervical Biopsy	10	14.3	21.8	53.9	80.6	7.31	29.6	10	5.44	61.9	68.2	71.6	12.4	32.7	2.04	26.5	31.1	22.3	9.35	2.21	19.4	32.6	0.94	47.1	36.1	5.62	22.5	12.2	55.7	12.6	14.8	10.1	36.5	0	28.8	8.43	39.3	66.3	22.7	0.23	2.81	NA	NA	NA	NA	NA	NA	NA
531436260	Ectocervical Biopsy	NA	NA	NA	NA	NA	NA	NA	NA	NA	NA	NA	NA	NA	NA	NA	NA	NA	NA	NA	NA	NA	NA	NA	NA	NA	NA	NA	NA	NA	NA	NA	NA	NA	NA	NA	NA	NA	NA	NA	NA	NA	NA	NA	NA	NA	NA	NA	NA
531436867	Ectocervical Biopsy	64.4	8.56	19.4	7.66	21.6	2.25	19.8	4.95	1.35	0	31.5	41.4	37.8	14	2.25	8.11	54.5	6.31	38.3	0.9	57.1	21.3	2.73	18.9	11.9	8.93	23.6	3.47	0.25	0	6.2	0.74	20.6	0.5	4.96	1.49	8.19	77.2	4.47	1.99	2.98	NA	NA	NA	NA	NA	NA	NA
531437266	Ectocervical Biopsy	7.21	10.6	28.8	53.4	85.6	4.81	32.7	20.2	3.37	43.3	49.5	51	54.3	38	8.65	45.2	6.73	44.7	23.6	2.4	9.35	12.2	3.6	74.8	74.8	15.8	2.88	5.04	72.7	55.4	54	1.44	24.5	2.16	25.9	0	36.7	18	36	2.88	5.04	NA	NA	NA	NA	NA	NA	NA
531437763	Ectocervical Biopsy	6.67	10.8	20.8	61.7	82.9	5.42	43.3	7.08	3.33	60	63.3	84.2	22.9	15	0.83	49.2	29.6	40.4	5.42	11.2	7.41	13.6	4.94	74.1	61.7	20.4	3.09	8.02	65.4	26.5	38.9	8.02	24.7	0.62	18.5	0	35.8	37.7	29	0.62	16.7	0	10	3.33	86.7	90	3.33	0
531437861	Ectocervical Biopsy	10.6	6.18	35.9	47.4	77.9	6.18	45.3	9.71	7.06	69.1	58.8	75.9	17.9	29.4	3.82	49.4	31.8	40.3	16.8	7.35	25.9	9.93	1.06	63.1	64.9	15.6	4.26	31.9	57.1	41.8	35.8	1.42	28	2.13	34.4	1.42	40.4	44	35.1	3.9	13.5	NA	NA	NA	NA	NA	NA	NA
531438262	Ectocervical Biopsy	48.3	4.27	19.5	27.9	23	1.81	44.8	3.45	1.81	13	32	19.5	20.4	12	1.97	12.2	5.91	13	1.64	2.63	29.1	22	2.93	46	21.7	7.76	6.59	5.27	12	2.64	5.42	2.34	11.7	2.78	8.05	1.02	16.5	5.12	15.7	0.88	2.93	4	8	0	88	52	24	12
531438368	Ectocervical Biopsy	1.99	12.6	12.6	72.8	94.7	13.2	64.9	9.93	19.9	78.1	74.2	80.8	9.93	30.5	4.64	55	11.9	60.3	1.99	12.6	0	6.42	0	93.6	99.3	34.5	7.43	69.8	99.7	85	87	1.86	19.3	0	42.1	4.56	45.4	2.2	45.9	0	23.3	NA	NA	NA	NA	NA	NA	NA
531439161	Ectocervical Biopsy	NA	NA	NA	NA	NA	NA	NA	NA	NA	NA	NA	NA	NA	NA	NA	NA	NA	NA	NA	NA	NA	NA	NA	NA	NA	NA	NA	NA	NA	NA	NA	NA	NA	NA	NA	NA	NA	NA	NA	NA	NA	NA	NA	NA	NA	NA	NA	NA
531439565	Ectocervical Biopsy	NA	NA	NA	NA	NA	NA	NA	NA	NA	NA	NA	NA	NA	NA	NA	NA	NA	NA	NA	NA	NA	NA	NA	NA	NA	NA	NA	NA	NA	NA	NA	NA	NA	NA	NA	NA	NA	NA	NA	NA	NA	NA	NA	NA	NA	NA	NA	NA
531439766	Ectocervical Biopsy	1.03	3.87	18	77.1	94.8	7.99	26	16.5	13.7	54.9	76.5	87.6	32.7	44.8	13.4	46.6	4.12	45.6	4.12	1.55	0.62	5.56	0	93.8	91.4	11.7	9.26	11.7	93.2	37	37	4.32	77.8	1.85	39.5	8.02	76.5	6.79	73.5	2.47	8.64	NA	NA	NA	NA	NA	NA	NA
531439869	Ectocervical Biopsy	24.1	2.22	13.6	60.1	66.5	1.58	23.4	7.59	5.06	41.8	55.4	65.5	35.4	42.7	4.75	46.2	25.9	44.6	7.59	1.27	26.4	17.7	1.36	54.6	44	11.7	12.5	3.26	37	14.4	17.4	4.08	41.3	0.27	16	1.09	35.9	44.6	31.8	0.54	6.52	NA	NA	NA	NA	NA	NA	NA
531439964	Ectocervical Biopsy	3.89	1.95	22.2	72	91.4	3.89	40.5	3.11	2.72	80.5	47.5	80.9	7.78	45.9	2.72	79.4	14.8	71.6	18.3	2.33	20.7	16.2	6.31	56.8	57.7	7.21	14.4	18	36.9	30.6	18	0	29.7	0.9	29.7	0.9	45	47.7	35.1	7.21	0.9	NA	NA	NA	NA	NA	NA	NA
531440067	Ectocervical Biopsy	NA	NA	NA	NA	NA	NA	NA	NA	NA	NA	NA	NA	NA	NA	NA	NA	NA	NA	NA	NA	7.14	21.4	0	71.4	89.3	7.14	0	64.3	89.3	78.6	85.7	14.3	42.9	0	82.1	0	64.3	10.7	7.14	0	7.14	NA	NA	NA	NA	NA	NA	NA
531440162	Ectocervical Biopsy	11.4	9.04	16.3	63.3	68.2	1.75	58.6	5.83	7	23.9	54.8	30	44	36.7	3.21	35.6	35.9	29.4	24.8	4.08	13.4	18.8	0.31	67.5	53.1	3.44	15	25.6	47.5	14.1	42.5	8.44	23.4	4.69	22.2	2.19	52.5	52.5	32.5	2.19	5.62	NA	NA	NA	NA	NA	NA	NA
531440264	Ectocervical Biopsy	49.1	9.43	9.43	32.1	33	3.77	65.1	14.2	15.1	16	40.6	48.1	23.6	31.1	3.77	26.4	51.9	50.9	20.8	7.55	49.2	20.2	2.52	28.2	15.5	10.9	37	3.78	7.56	0.84	8.82	0.84	24.8	1.68	5.46	1.26	12.6	77.3	73.1	2.52	7.14	NA	NA	NA	NA	NA	NA	NA
531440366	Ectocervical Biopsy	0	2.38	2.38	95.2	100	2.38	45.2	4.76	14.3	85.7	76.2	88.1	4.76	19	0	66.7	0	66.7	0	4.76	0	3.57	0	96.4	100	25	0	53.6	96.4	57.1	82.1	0	39.3	0	35.7	0	75	0	75	0	21.4	NA	NA	NA	NA	NA	NA	NA
531440661	Ectocervical Biopsy	1.23	5.9	3.16	89.7	95.1	2.61	33.3	2.61	1.23	84.8	68.2	90.5	11.7	13.6	0.96	41.6	3.7	40.7	6.72	2.47	4.72	7.55	1.89	85.8	84.9	11.3	8.49	24.5	75.5	52.8	60.4	2.83	48.1	5.66	18.9	1.89	57.5	16	54.7	2.83	6.6	NA	NA	NA	NA	NA	NA	NA
531400125	Ectocervical Biopsy	4.71	17.3	6.94	71.1	94.4	5.65	17.1	7.06	26.5	77.3	25.5	54.4	13.5	45.8	12.5	74.9	20.9	60.6	18.8	14.1	1.81	14.9	0	83.2	75.2	6.32	9.63	23.7	89.5	21.4	7.42	8.02	46.5	3.11	36	2.81	69.7	47.5	42	1.6	11.1	3.7	11.1	7.41	77.8	92.6	29.6	33.3
531400426	Ectocervical Biopsy	27.5	0	41.2	31.4	29.4	5.88	11.8	7.84	1.96	0	56.9	76.5	33.3	25.5	3.92	15.7	80.4	1.96	35.3	5.88	37.8	17.5	5.59	39.2	14.7	19.6	25.2	2.8	0	0	9.79	3.5	32.2	1.4	3.5	2.1	6.29	93.7	4.2	2.1	14.7	NA	NA	NA	NA	NA	NA	NA
531400524	Ectocervical Biopsy	3.63	5.32	23.2	67.8	92.7	4.8	3.29	69.4	23.9	43.7	4.28	78.4	25.1	82.7	63	47	20.3	36.5	15.5	1.13	2.12	25.7	2.84	69.3	79.7	10.1	32.9	26.8	80.1	9.54	1.68	14.1	69.9	6.85	63.5	27	73.8	43.1	45.1	13	5.53	3.19	7.45	3.19	86.2	88.3	14.9	40.4
531400629	Ectocervical Biopsy	6.85	11	17.8	64.4	91.8	2.74	6.85	2.74	8.22	58.9	57.5	87.7	34.2	60.3	4.11	43.8	46.6	24.7	17.8	4.11	2.94	2.94	0	94.1	95.6	11.8	4.41	8.82	88.2	35.3	48.5	4.41	64.7	1.47	48.5	0	70.6	30.9	51.5	2.94	2.94	NA	NA	NA	NA	NA	NA	NA
531401562	Ectocervical Biopsy	0.87	5.78	12.4	80.9	91.6	24	36.7	4.62	15.9	72.3	86.4	94.8	12.1	34.4	1.45	54	33.8	39.6	13.6	19.4	1.67	9.6	0.21	88.5	93.5	63.7	1.25	48.4	92.3	70.8	77.2	12.3	28.8	1.25	30.1	0.21	64.9	17.1	57.4	1.67	55.3	NA	NA	NA	NA	NA	NA	NA
531402224	Ectocervical Biopsy	3.61	2.3	25.6	68.5	99.3	2.3	33.8	4.92	34.8	60.7	63	96.1	29.8	34.1	3.61	54.4	9.84	53.1	15.7	0.98	3	11	1	85	86	5	3	18	86	25	35	4	78	9	23	0	61	20	53	5	3	NA	NA	NA	NA	NA	NA	NA
531402464	Ectocervical Biopsy	1.75	2	54.5	41.8	94.2	4.5	22	8	37	83.5	78.8	90	10.2	47	3.75	63.2	12.8	57.2	22	4.75	10.2	12	3.61	74.1	70.5	30.7	4.22	51.8	66.3	9.64	8.43	18.7	42.2	4.22	51.8	1.81	69.9	29.5	65.1	6.63	19.9	NA	NA	NA	NA	NA	NA	NA
531403963	Ectocervical Biopsy	11.2	5.63	46.6	36.6	90	3.87	12.3	12.7	2.55	14.4	36.1	82	31.8	50.5	11.1	55.5	24.5	48.2	18.2	1.32	9.44	30.4	3.94	56.2	75.2	6.27	12.7	9.99	62.8	2.42	5.98	44.1	51.5	0.42	25.1	4.14	48.8	42.8	35.4	7.86	2.23	0.68	6.48	1.71	91.1	96.4	12.2	10.5
531405065	Ectocervical Biopsy	1.19	13.1	4.56	81.2	94.4	4.76	48	6.15	3.17	68.3	66.5	51	3.17	25	1.59	55.4	35.3	34.1	3.57	5.36	1.39	10.8	1.43	86.4	69.9	21	28.8	28.9	84.4	13.9	17.3	33.5	13.1	0.075	32.8	11.6	70	56.3	30.5	0.11	5.46	0	4.76	0	95.2	73.8	19	40.5
531405261	Ectocervical Biopsy	NA	NA	NA	NA	NA	NA	NA	NA	NA	NA	NA	NA	NA	NA	NA	NA	NA	NA	NA	NA	NA	NA	NA	NA	NA	NA	NA	NA	NA	NA	NA	NA	NA	NA	NA	NA	NA	NA	NA	NA	NA	NA	NA	NA	NA	NA	NA	NA
531405663	Ectocervical Biopsy	41.6	5.56	26.1	26.8	52.6	1.85	22.5	19.2	3.42	29.2	38.9	88	17.5	21.1	4.13	17.8	60.8	13	21.7	1	41.1	21.6	7.29	30	35.2	14.3	18.8	10.9	13.1	6.53	11.7	1.73	36.9	14.2	12.1	1.92	18.3	68.3	11.9	15.6	3.26	18.5	14.8	7.41	59.3	51.9	11.1	22.2
531405727	Ectocervical Biopsy	6.5	20.7	10.7	62.1	96.9	2.14	14.5	2.04	10.1	25.4	29	38.4	40.4	47.2	1.36	49.6	17.2	45.1	10.8	2.43	0.52	35.5	0.17	63.8	90.1	8.49	2.77	31.9	72.3	15.8	16.6	5.37	44	2.43	44	1.56	66.2	19.6	54.8	2.43	5.72	3.77	34	0	62.3	100	5.66	5.66
531406669	Ectocervical Biopsy	8.33	12	21.3	58.3	83.3	4.63	24.1	4.63	9.26	46.3	14.8	85.2	27.8	33.3	2.78	58.3	54.6	34.3	13.9	4.63	4.76	21.4	5.16	68.7	71.4	11.1	5.56	46.4	65.9	41.7	9.52	8.33	27	2.38	27	0.79	38.1	36.5	30.6	3.57	9.13	NA	NA	NA	NA	NA	NA	NA
531406824	Ectocervical Biopsy	NA	NA	NA	NA	NA	NA	NA	NA	NA	NA	NA	NA	NA	NA	NA	NA	NA	NA	NA	NA	NA	NA	NA	NA	NA	NA	NA	NA	NA	NA	NA	NA	NA	NA	NA	NA	NA	NA	NA	NA	NA	NA	NA	NA	NA	NA	NA	NA
531407026	Ectocervical Biopsy	36.6	4.55	42.3	16.5	23.3	3.98	12.2	9.66	3.69	9.66	25.6	65.1	38.1	18.8	3.12	19.9	47.2	13.1	39.8	1.42	23.1	19.8	10.1	47	36.7	22	23.9	13.6	12.5	7.88	15.8	3.26	37.8	4.89	12.2	3.8	32.6	62.5	15.8	9.78	11.4	NA	NA	NA	NA	NA	NA	NA
531407765	Ectocervical Biopsy	5.84	5.69	37.9	50.5	97.9	1.77	36.9	17.1	4.76	81.4	78.2	87.1	36	72.7	14.8	70.5	36.2	49.5	10.8	0.88	0.6	11.5	0.48	87.4	87.8	4.67	6.11	38.9	92.9	38.9	60.1	23	40.2	1.2	64	7.19	74.3	26.7	60.1	3.35	3.71	0	1.61	1.61	96.8	93.5	9.68	14.5
531409127	Ectocervical Biopsy	31	20.7	31	17.2	41.4	10.3	17.2	13.8	10.3	20.7	34.5	72.4	41.4	24.1	3.45	37.9	27.6	31	44.8	0	26.7	26.7	0	46.7	20	31.1	11.1	0	4.44	4.44	6.67	0	26.7	0	6.67	2.22	15.6	48.9	13.3	2.22	11.1	NA	NA	NA	NA	NA	NA	NA
531409764	Ectocervical Biopsy	40.3	6.47	37	16.3	27.3	2.39	20.1	4.86	2.39	0.17	39.5	68.1	33	15.2	2.64	16.2	26.6	8.35	33.6	0.6	30.8	28	6.1	35.1	23.6	10.8	10.8	5.24	2.51	0.16	6.47	0.8	43.6	2.25	6.58	2.25	17.8	40.2	10.4	3.64	4.65	NA	NA	NA	NA	NA	NA	NA
531410262	Ectocervical Biopsy	8.11	10.8	8.11	73	78.4	8.11	24.3	8.11	21.6	75.7	75.7	75.7	8.11	16.2	2.7	62.2	5.41	59.5	2.7	5.41	NA	NA	NA	NA	NA	NA	NA	NA	NA	NA	NA	NA	NA	NA	NA	NA	NA	NA	NA	NA	NA	NA	NA	NA	NA	NA	NA	NA
531410327	Ectocervical Biopsy	30.1	4.85	38.8	26.2	33	4.85	16.5	7.77	4.85	6.8	28.2	62.1	14.6	15.5	4.85	9.71	30.1	6.8	11.7	4.85	26.7	18.9	8.62	45.8	11.9	7.39	11.9	5.75	3.49	2.87	7.6	2.26	29.4	0	4.52	0.62	2.67	56.9	2.05	0.82	2.67	NA	NA	NA	NA	NA	NA	NA
531410525	Ectocervical Biopsy	9.45	4.72	22.8	63	79.5	14.2	59.8	0.79	5.51	75.6	78	85	45.7	19.7	0.79	57.5	21.3	52.8	7.09	15.7	20.6	16.7	4.9	57.8	46.1	22.5	4.9	12.7	39.2	16.7	33.3	6.86	54.9	4.9	24.5	0.98	44.1	46.1	39.2	0	12.7	NA	NA	NA	NA	NA	NA	NA
531411122	Ectocervical Biopsy	57.2	11.2	18.4	13.2	31.6	2.57	23.2	2.67	2.67	3.72	17.3	80.8	7.63	14.2	1.05	16.4	19.9	8.77	10.7	0.76	41	30.6	5.84	22.5	16.4	13	9.22	10.1	3.44	0.65	4.09	0.84	34.6	0.19	7.01	1.36	16.2	26.8	10.6	0.71	5.19	NA	NA	NA	NA	NA	NA	NA
531411662	Ectocervical Biopsy	14.2	14.7	11.3	59.8	72	6.23	22.1	15	16.7	40.5	45.6	57.2	16.1	53	9.35	38	22.1	33.1	7.65	4.53	18.7	29.9	0.8	50.5	52.9	14.7	19.5	38.8	46.3	28.1	32.1	29.4	29.1	0.53	40.4	3.74	45.5	29.9	42	1.07	13.6	0	8.7	0	91.3	93.5	13	10.9
531411826	Ectocervical Biopsy	24.6	6.78	35.6	33.1	28	3.39	16.1	12.7	8.47	22	30.5	28	53.4	30.5	4.24	22	17.8	20.3	50.8	2.54	46.1	17.2	7.03	29.7	9.38	10.2	35.9	3.91	3.91	3.12	6.25	0	13.3	16.4	8.59	0.78	7.81	56.2	6.25	18.8	5.47	NA	NA	NA	NA	NA	NA	NA
531412169	Ectocervical Biopsy	NA	NA	NA	NA	NA	NA	NA	NA	NA	NA	NA	NA	NA	NA	NA	NA	NA	NA	NA	NA	NA	NA	NA	NA	NA	NA	NA	NA	NA	NA	NA	NA	NA	NA	NA	NA	NA	NA	NA	NA	NA	NA	NA	NA	NA	NA	NA	NA
531413063	Ectocervical Biopsy	17.2	12.3	26.2	44.3	40.2	3.28	9.02	11.5	3.28	2.46	48.4	46.7	62.3	41.8	7.38	11.5	41	10.7	65.6	0	21.4	24.7	2.75	51.1	22.5	27.5	8.24	4.95	4.95	1.65	12.6	1.1	31.3	4.95	12.1	1.1	16.5	70.3	9.89	4.95	12.1	NA	NA	NA	NA	NA	NA	NA
531414427	Ectocervical Biopsy	2	8.61	16	73.4	90.9	6.49	31.1	45.7	22.3	26.6	40.1	72.3	37.2	74.3	38.6	44.6	14.9	41.9	15	3.12	4.72	12.1	1.44	81.8	73.4	13.5	29.7	33.7	58.5	10.8	10.9	19.9	54.2	8.53	35.8	12.7	44.6	30.7	38.1	4.59	4.86	0	7.58	0	92.4	93.9	15.2	34.8
531414666	Ectocervical Biopsy	37.9	3.95	18.1	40	40.2	3.61	26.8	7.71	7.56	23.8	37.1	81.1	25.9	20.5	5.14	32.4	54.5	27.7	20.9	0.94	32.8	12	13.2	41.9	15.1	19.1	30.1	3.05	5.83	1.11	7.45	4.04	26.9	6.1	4.99	0.83	18.3	52.3	10.8	14.9	6.94	8.96	2.99	34.3	53.7	26.9	20.9	20.9
531415064	Ectocervical Biopsy	1.38	3.1	38.6	56.9	89.7	7.93	50	16.9	68.6	82.1	90.3	88.6	18.6	24.1	3.79	26.6	43.4	22.8	19.3	4.14	0	6.9	0	93.1	93.1	24.1	6.9	75.9	91.4	56.9	79.3	20.7	22.4	5.17	75.9	0	79.3	6.9	74.1	6.9	13.8	NA	NA	NA	NA	NA	NA	NA
531416123	Ectocervical Biopsy	8.58	5.97	31.3	54.1	54.9	2.61	37.7	13.1	9.33	38.1	65.7	70.5	28.4	32.5	9.7	38.8	31.7	30.6	24.3	1.87	19.4	15.5	5.65	59.4	54.4	13.1	24	23	48.4	30	42	2.47	36.7	3.89	18.4	2.83	38.5	50.9	33.6	10.6	5.3	NA	NA	NA	NA	NA	NA	NA
531416460	Ectocervical Biopsy	NA	NA	NA	NA	NA	NA	NA	NA	NA	NA	NA	NA	NA	NA	NA	NA	NA	NA	NA	NA	22.9	31.2	2.08	43.8	39.6	27.1	20.8	0	35.4	29.2	35.4	6.25	12.5	2.08	18.8	0	31.2	37.5	31.2	2.08	8.33	NA	NA	NA	NA	NA	NA	NA
531417764	Ectocervical Biopsy	46.7	9.64	27.4	16.2	39.1	3.05	29.9	5.58	4.57	24.4	35	77.2	13.2	19.8	1.52	30.5	23.9	21.3	10.7	3.05	23.6	23.1	3.33	50	47.2	18.7	10	8.21	40.3	37.7	40	0.26	23.8	0.26	25.6	0.51	34.6	22.8	29.2	0.77	17.7	NA	NA	NA	NA	NA	NA	NA
531418027	Ectocervical Biopsy	0	6.98	2.33	90.7	79.1	3.26	42.3	0.47	2.33	33.5	33	7.91	0.47	23.7	0.47	51.2	7.91	49.3	0.93	4.19	0.63	3.14	1.89	94.3	88.7	5.66	1.26	22.6	86.8	39.6	68.6	6.29	5.03	0.63	25.2	0	37.7	1.89	37.7	0	1.89	NA	NA	NA	NA	NA	NA	NA
531418161	Ectocervical Biopsy	0.61	0.61	12.7	86.1	91	1.64	42.1	2.25	47.2	81.2	53	49.1	1.84	14.9	1.43	67.3	8.38	61.3	3.48	2.86	1.01	3.69	0.67	94.6	86.2	12.4	5.03	38.6	94.6	29.9	19.8	33.6	37.9	0	29.5	1.34	50	12.4	48.7	0	3.02	NA	NA	NA	NA	NA	NA	NA
531418367	Ectocervical Biopsy	5.88	26.5	14.7	52.9	94.1	14.7	50	14.7	44.1	58.8	47.1	70.6	8.82	20.6	14.7	32.4	38.2	11.8	8.82	8.82	7.32	19.5	9.76	63.4	97.6	26.8	4.88	80.5	80.5	75.6	65.9	14.6	4.88	0	43.9	0	22	12.2	22	0	9.76	NA	NA	NA	NA	NA	NA	NA
531418828	Ectocervical Biopsy	40.6	15.6	9.38	34.4	18.8	3.12	18.8	9.38	15.6	0	9.38	56.2	31.2	9.38	0	25	71.9	9.38	31.2	3.12	44.8	10.3	10.3	34.5	0	13.8	20.7	3.45	0	0	0	0	10.3	0	3.45	0	10.3	75.9	6.9	0	6.9	NA	NA	NA	NA	NA	NA	NA
531418923	Ectocervical Biopsy	14.4	6.73	33.7	45.2	77.9	16.3	21.2	7.69	16.3	40.4	60.6	58.7	25	39.4	4.81	30.8	35.6	23.1	43.3	2.88	13	13	3.55	70.4	47.9	29.6	17.8	36.7	44.4	32.5	32.5	4.73	32	2.37	29.6	3.55	31.4	50.3	20.1	18.9	5.33	NA	NA	NA	NA	NA	NA	NA
531419162	Ectocervical Biopsy	37.5	5.11	35.2	22.2	24.4	0.57	5.68	2.84	1.14	0.57	22.7	55.7	30.1	27.8	2.27	6.82	27.3	5.11	20.5	0.57	40.8	14.9	8.54	35.8	14.6	2.53	24.7	0.32	2.53	0	0.95	1.27	25.9	1.58	3.8	0.95	8.23	50.6	6.33	2.85	0.95	NA	NA	NA	NA	NA	NA	NA
531419264	Ectocervical Biopsy	6.18	5.25	28.1	60.5	93.2	1.32	11.9	23.6	34.8	43.2	49.2	1.82	22.3	84.8	16.1	51.1	22	27	19.5	1.82	0.86	3.38	0.65	95.1	95	3.38	41.1	62.5	87.5	45.4	31.5	35.7	16.7	0.069	76.4	38.7	67.6	16.7	57.8	2.09	1.3	0.23	1.94	1.37	96.5	92.6	4	60.8
531419366	Ectocervical Biopsy	7.87	12.4	19.1	60.7	93.3	2.25	37.1	3.37	19.1	70.8	68.5	83.1	8.99	14.6	1.12	30.3	14.6	24.7	4.49	2.25	15	4.67	1.87	78.5	85	10.3	2.8	55.1	80.4	66.4	72	0.93	37.4	2.8	15.9	0	43.9	17.8	41.1	1.87	6.54	NA	NA	NA	NA	NA	NA	NA
531419569	Ectocervical Biopsy	24.3	14.9	40.5	20.3	37.8	8.11	24.3	10.8	10.8	1.35	13.5	66.2	35.1	29.7	12.2	25.7	36.5	17.6	52.7	4.05	40.7	20.6	12.7	25.9	8.99	14.8	32.8	0	0.53	0	1.06	1.59	32.8	0	1.06	0	6.35	56.6	3.17	5.29	3.17	NA	NA	NA	NA	NA	NA	NA
531419765	Ectocervical Biopsy	NA	NA	NA	NA	NA	NA	NA	NA	NA	NA	NA	NA	NA	NA	NA	NA	NA	NA	NA	NA	NA	NA	NA	NA	NA	NA	NA	NA	NA	NA	NA	NA	NA	NA	NA	NA	NA	NA	NA	NA	NA	NA	NA	NA	NA	NA	NA	NA
531419868	Ectocervical Biopsy	5.68	14.8	20.1	59.4	89.9	8.32	59.2	18.9	46.7	70.8	82.8	80.3	24.1	61.5	27.2	61.7	12.8	57.8	36.5	5.07	2.28	13.2	0.46	84.1	95.4	13.9	18.9	75.9	96.1	64.2	69.7	14.4	43.7	0.46	79.3	16.9	73.8	6.83	70.6	12.1	5.01	0	13.9	2.78	83.3	97.2	0	27.8
531420322	Ectocervical Biopsy	35.2	7.14	39	18.7	21.4	2.2	24.7	14.8	3.85	15.9	19.8	58.8	38.5	15.4	4.4	16.5	39.6	15.9	35.7	1.65	61.4	12.4	5.88	20.3	3.27	3.92	40.5	0.65	1.31	0.65	0.65	1.31	17.6	5.88	3.92	1.96	5.23	83.7	3.27	3.92	1.96	NA	NA	NA	NA	NA	NA	NA
531420762	Ectocervical Biopsy	4.57	9.41	25.2	60.9	81.5	7.74	42.1	24	22.3	66.7	75.7	86.3	26.3	40.6	10.7	60.5	18.7	55.3	11.8	4.94	3.12	10	2.58	84.3	78.6	30.7	17.4	59.7	72.7	53.4	61.8	17.4	28.3	3.59	58.9	10.8	57.3	18.3	53	17.5	16.6	0	4.26	0	95.7	78.7	29.8	14.9
531420860	Ectocervical Biopsy	12	14.1	30.4	43.5	43.5	4.35	25	6.52	10.9	34.8	37	38	32.6	9.78	2.17	16.3	18.5	14.1	32.6	6.52	27	12.7	12.7	47.6	20.6	25.4	14.3	9.52	11.1	7.94	12.7	0	22.2	0	7.94	1.59	9.52	55.6	3.17	15.9	7.94	NA	NA	NA	NA	NA	NA	NA
531421168	Ectocervical Biopsy	30.7	5.02	24.1	40.1	5.96	1.57	13.5	5.64	6.58	0	10	43.3	19.7	9.72	3.13	12.2	61.4	10.3	28.2	0.94	36.4	13	9.89	40.7	3.48	17.8	26	5.86	0.37	0	1.28	0.73	20	0.37	4.76	1.1	3.48	66.3	1.1	0.37	6.41	NA	NA	NA	NA	NA	NA	NA
531422261	Ectocervical Biopsy	52.9	9.41	23.5	14.1	27.1	2.35	10.6	14.1	2.35	1.18	24.7	5.88	69.4	21.2	4.71	7.06	65.9	4.71	41.2	1.18	40.6	23.6	1.89	34	9.43	16	38.7	0.94	0	0	4.72	2.83	0.94	28.3	5.66	0.94	9.43	80.2	6.6	4.72	3.77	NA	NA	NA	NA	NA	NA	NA
531423068	Ectocervical Biopsy	0.22	10.3	2.91	86.5	93.7	1.12	24.4	12.6	7.62	62.3	65	94.6	27.8	15.2	2.02	50	28.5	39.9	8.97	0.9	4.24	9.7	0.61	85.5	82.4	16.4	3.03	35.2	83.6	33.3	41.2	4.85	47.9	1.21	30.3	1.21	40	27.9	28.5	1.21	3.64	NA	NA	NA	NA	NA	NA	NA
531423565	Ectocervical Biopsy	50.9	7.41	13	28.7	35.2	3.7	25	10.2	5.56	11.1	50.9	49.1	13.9	17.6	4.63	20.4	60.2	13.9	14.8	0.93	44.5	20.5	5.52	29.5	7.79	14.6	20.1	3.57	1.3	1.3	11.7	0.32	24	2.27	7.47	1.62	8.77	75.3	3.57	2.27	7.14	NA	NA	NA	NA	NA	NA	NA
531424067	Ectocervical Biopsy	0	11.6	6.32	82.1	33.7	1.05	17.9	1.05	3.16	28.4	27.4	0	0	8.42	1.05	44.2	0	44.2	0	1.05	NA	NA	NA	NA	NA	NA	NA	NA	NA	NA	NA	NA	NA	NA	NA	NA	NA	NA	NA	NA	NA	NA	NA	NA	NA	NA	NA	NA
531424569	Ectocervical Biopsy	NA	NA	NA	NA	NA	NA	NA	NA	NA	NA	NA	NA	NA	NA	NA	NA	NA	NA	NA	NA	NA	NA	NA	NA	NA	NA	NA	NA	NA	NA	NA	NA	NA	NA	NA	NA	NA	NA	NA	NA	NA	NA	NA	NA	NA	NA	NA	NA
531424661	Ectocervical Biopsy	38.5	2.26	54.8	4.52	43	4.52	29.4	6.79	0	0.9	48	28.5	72.9	18.6	4.07	6.79	15.8	2.26	63.3	2.71	25.7	27.6	7.09	39.6	16.8	13.4	12.7	0.75	4.48	0	9.33	1.49	24.3	11.9	6.34	1.49	16	45.1	8.96	9.33	3.36	NA	NA	NA	NA	NA	NA	NA
531425525	Ectocervical Biopsy	0	1.47	20.6	77.9	92.6	0	29.4	1.47	14.7	54.4	77.9	60.3	35.3	38.2	1.47	38.2	5.88	51.5	23.5	0	13.4	8.96	2.99	74.6	70.1	14.9	13.4	32.8	50.7	32.8	49.3	0	19.4	5.97	14.9	0	29.9	38.8	32.8	8.96	4.48	NA	NA	NA	NA	NA	NA	NA
531425664	Ectocervical Biopsy	30.5	2.84	58	8.71	44.7	3.22	25	4.73	0.38	0.38	55.5	27.3	78.4	16.9	2.46	6.06	10.2	2.08	63.6	1.52	26.4	22.7	6.41	44.4	23.1	14.4	17.4	0.92	3.97	0	12.7	0.92	24.9	13.3	5.95	1.22	17.7	44.1	9.47	9.77	3.36	NA	NA	NA	NA	NA	NA	NA
531425767	Ectocervical Biopsy	4.44	8.89	15.6	71.1	91.1	0	6.67	0	8.89	22.2	6.67	15.6	17.8	53.3	2.22	44.4	28.9	40	0	2.22	0	8.33	0.98	90.7	81.9	0	7.84	2.94	71.6	3.43	0.98	35.8	37.3	0	16.7	1.47	44.6	35.8	29.9	0.98	0	NA	NA	NA	NA	NA	NA	NA
531425963	Ectocervical Biopsy	16.7	2.38	26.2	54.8	69	0	7.14	9.52	4.76	40.5	57.1	35.7	40.5	52.4	9.52	31	38.1	9.52	33.3	2.38	4.65	6.98	4.65	83.7	73.3	15.1	22.1	3.49	62.8	43	43	5.81	23.3	0	40.7	12.8	43	40.7	27.9	3.49	6.98	NA	NA	NA	NA	NA	NA	NA
531426060	Ectocervical Biopsy	NA	NA	NA	NA	NA	NA	NA	NA	NA	NA	NA	NA	NA	NA	NA	NA	NA	NA	NA	NA	NA	NA	NA	NA	NA	NA	NA	NA	NA	NA	NA	NA	NA	NA	NA	NA	NA	NA	NA	NA	NA	NA	NA	NA	NA	NA	NA	NA
531426266	Ectocervical Biopsy	39.6	12.5	22.9	25	29.2	5.56	15.3	18.8	9.03	4.86	20.8	36.1	33.3	20.1	6.94	24.3	55.6	16	36.8	4.86	35.6	25.9	5.17	33.3	7.47	20.1	28.7	9.77	0.57	0	1.72	0	23.6	3.45	6.9	2.87	13.8	83.9	3.45	3.45	4.02	NA	NA	NA	NA	NA	NA	NA
531426465	Ectocervical Biopsy	33.7	7.87	13.5	44.9	58.4	4.49	25.8	8.99	6.74	33.7	52.8	31.5	20.2	28.1	7.87	20.2	53.9	14.6	16.9	7.87	30.1	17.9	3.85	48.1	39.1	8.97	14.7	14.1	25.6	9.62	25	3.85	25	1.92	21.8	0.64	23.7	67.9	15.4	6.41	2.56	NA	NA	NA	NA	NA	NA	NA
531427066	Ectocervical Biopsy	27.8	3.47	31.2	37.5	51.4	2.08	21.5	12.5	3.47	0	24.3	69.4	26.4	27.1	5.56	10.4	13.9	9.03	35.4	4.86	18.6	22.9	5.23	53.3	28.4	11.4	21.6	5.23	0	0	0.98	2.61	38.9	3.92	5.88	0.98	8.82	29.7	7.19	4.25	2.94	NA	NA	NA	NA	NA	NA	NA
531427224	Ectocervical Biopsy	0.65	5.23	16.3	77.8	90.8	15.7	37.3	38.6	26.1	61.4	41.2	86.3	23.5	43.1	31.4	75.2	3.27	73.9	27.5	5.23	1.08	7.53	1.08	90.3	94.6	32.3	41.9	52.7	97.8	50.5	29	4.3	37.6	0	60.2	32.3	64.5	3.23	63.4	0	16.1	NA	NA	NA	NA	NA	NA	NA
531427423	Ectocervical Biopsy	12.1	21.2	21.2	45.5	63.6	9.09	33.3	12.1	27.3	48.5	60.6	42.4	33.3	45.5	3.03	27.3	9.09	27.3	33.3	6.06	5.8	17.4	1.45	75.4	66.7	26.1	7.25	40.6	56.5	42	52.2	1.45	24.6	1.45	47.8	0	14.5	24.6	11.6	2.9	11.6	NA	NA	NA	NA	NA	NA	NA
531428321	Ectocervical Biopsy	7.54	7.74	30.2	54.6	77.8	4.37	51.4	13.7	3.17	34.7	66.3	81	30.2	43.7	7.94	41.7	30	38.5	9.13	5.95	16.6	15.4	5.08	62.9	52.2	16.8	18.1	7.53	47.5	15.3	29.2	8.47	44.6	4.33	22.4	2.45	33.1	52	26.9	26	9.79	6.25	6.25	3.12	84.4	68.8	12.5	9.38
531429863	Ectocervical Biopsy	10	7.5	35.5	47	86.5	10	20	4	2	37.5	32	60.5	32	33.5	2	15	28.5	13.5	13.5	2.5	9.44	12.2	5	73.3	79.4	18.3	2.78	8.89	38.3	6.11	9.44	7.78	48.3	1.11	14.4	0.56	20.6	57.8	17.2	1.67	6.11	NA	NA	NA	NA	NA	NA	NA
531430123	Ectocervical Biopsy	13	13	30.4	43.5	95.7	6.52	32.6	15.2	6.52	19.6	67.4	52.2	34.8	54.3	19.6	58.7	17.4	60.9	10.9	8.7	5.88	26.5	2.94	64.7	79.4	14.7	14.7	11.8	73.5	8.82	29.4	0	70.6	2.94	32.4	11.8	44.1	44.1	26.5	2.94	5.88	NA	NA	NA	NA	NA	NA	NA
531430866	Ectocervical Biopsy	21.2	1.92	13.5	63.5	63.5	1.92	34.6	11.5	11.5	30.8	67.3	65.4	9.62	11.5	3.85	51.9	28.8	48.1	11.5	NA	38.6	19.3	3.51	38.6	29.8	15.8	36.8	8.77	14	5.26	19.3	0	24.6	1.75	5.26	1.75	8.77	78.9	3.51	10.5	3.51	NA	NA	NA	NA	NA	NA	NA
531431121	Ectocervical Biopsy	12.7	11	9.25	67.1	72.8	8.67	42.8	2.89	11.6	37.6	61.3	64.2	24.9	49.1	2.31	43.9	28.9	45.7	11	5.78	14.6	26.4	3.94	55.1	51.6	24	7.48	15.7	48.4	12.2	22	7.87	29.9	2.36	30.3	0	33.1	51.2	28.7	5.12	8.66	NA	NA	NA	NA	NA	NA	NA
531431661	Ectocervical Biopsy	16.3	2.41	13.7	67.7	65.5	7.23	22.5	5.42	32.7	46	60.8	6.83	8.84	48.8	6.02	18.5	42.8	13.5	15.5	2.81	15.7	7.3	7.16	69.8	47.9	16	9.55	43.4	40.4	34.7	43.7	4.92	9.55	0	43.4	3.65	13.1	42.7	10.8	5.2	4.07	NA	NA	NA	NA	NA	NA	NA
531432226	Ectocervical Biopsy	NA	NA	NA	NA	NA	NA	NA	NA	NA	NA	NA	NA	NA	NA	NA	NA	NA	NA	NA	NA	NA	NA	NA	NA	NA	NA	NA	NA	NA	NA	NA	NA	NA	NA	NA	NA	NA	NA	NA	NA	NA	NA	NA	NA	NA	NA	NA	NA
531432520	Ectocervical Biopsy	55.4	12	5.43	27.2	23.9	3.26	8.7	4.35	1.09	3.26	46.7	48.9	26.1	10.9	1.09	19.6	75	12	28.3	1.09	34.6	40	2.7	22.7	7.03	15.1	11.9	1.62	0	0	8.11	0	21.6	0	1.62	0	8.11	84.9	0.54	0.54	4.32	NA	NA	NA	NA	NA	NA	NA
531433361	Ectocervical Biopsy	1.96	12.4	13.4	72.2	99.3	19.1	35.9	2.29	7.68	82.8	91.3	97.2	5.39	13.7	0	64.4	8.17	60	6.7	11.1	0	6.57	2.09	91.3	93.7	27.8	0.3	42.4	94	54.6	76.7	1.19	40.6	4.78	31.6	0.3	70.4	5.97	66.6	3.88	12.2	NA	NA	NA	NA	NA	NA	NA
531433564	Ectocervical Biopsy	51.4	2.7	21.6	24.3	16.2	5.41	27	2.7	8.11	2.7	29.7	45.9	16.2	21.6	2.7	13.5	78.4	8.11	21.6	2.7	48.9	13	6.11	32.1	9.92	11.5	8.4	4.58	0	0	1.53	0.76	18.3	0	3.82	0	3.82	87.8	1.53	1.53	4.58	NA	NA	NA	NA	NA	NA	NA
531434360	Ectocervical Biopsy	8.57	11.4	17.1	62.9	82.9	20	17.1	2.86	0	54.3	25.7	80	2.86	8.57	0	11.4	5.71	8.57	0	8.57	3.77	1.89	0	94.3	96.2	34	0	0	96.2	88.7	58.5	0	3.77	0	3.77	0	0	0	0	0	9.43	NA	NA	NA	NA	NA	NA	NA
531434862	Ectocervical Biopsy	2.78	19.4	8.33	69.4	97.2	8.33	11.1	11.1	2.78	55.6	75	63.9	33.3	58.3	8.33	58.3	2.78	55.6	0	2.78	0	16.7	0	83.3	90	13.3	0	33.3	100	33.3	46.7	10	40	0	53.3	0	46.7	3.33	46.7	0	10	NA	NA	NA	NA	NA	NA	NA
531435969	Ectocervical Biopsy	5.79	4.25	18.5	71.4	76.8	1.54	10.8	25.9	3.09	30.1	53.3	69.5	39	57.5	18.1	26.3	26.3	22.4	33.2	1.54	18.2	10.4	7.41	64	57.2	10.8	12.8	5.72	46.1	23.9	28.3	8.42	32.3	2.69	39.1	3.7	12.1	46.8	10.4	3.37	4.38	NA	NA	NA	NA	NA	NA	NA
531436464	Ectocervical Biopsy	NA	NA	NA	NA	NA	NA	NA	NA	NA	NA	NA	NA	NA	NA	NA	NA	NA	NA	NA	NA	NA	NA	NA	NA	NA	NA	NA	NA	NA	NA	NA	NA	NA	NA	NA	NA	NA	NA	NA	NA	NA	NA	NA	NA	NA	NA	NA	NA
531437024	Ectocervical Biopsy	0.91	4.53	23.1	71.5	97.1	4.04	81	12.3	11.6	90.5	90.2	60.8	23.2	40.6	6.35	57.7	13.3	7.75	20.4	9.48	0.5	5.03	4.52	89.9	99.5	5.53	6.53	20.1	99.5	53.8	67.8	3.52	71.9	0	47.7	3.02	78.9	8.04	1.51	3.02	3.02	NA	NA	NA	NA	NA	NA	NA
531437465	Ectocervical Biopsy	9.62	9.62	23.1	57.7	86.5	19.2	42.3	11.5	9.62	75	51.9	71.2	21.2	36.5	7.69	48.1	26.9	38.5	5.77	7.69	0	5.88	0	94.1	97.1	8.82	2.94	8.82	94.1	82.4	67.6	5.88	23.5	0	38.2	5.88	58.8	8.82	52.9	0	5.88	NA	NA	NA	NA	NA	NA	NA
531437562	Ectocervical Biopsy	NA	NA	NA	NA	NA	NA	NA	NA	NA	NA	NA	NA	NA	NA	NA	NA	NA	NA	NA	NA	NA	NA	NA	NA	NA	NA	NA	NA	NA	NA	NA	NA	NA	NA	NA	NA	NA	NA	NA	NA	NA	NA	NA	NA	NA	NA	NA	NA
531438069	Ectocervical Biopsy	22.8	6.71	16.1	54.4	38.9	2.01	34.9	1.34	16.1	22.8	34.9	25.5	46.3	43	0.67	14.1	25.5	15.4	43.6	2.01	33.6	21.4	0.44	44.5	32.3	16.2	3.93	18.8	22.3	18.8	24	3.06	10	4.37	26.2	0.44	21	57.6	18.3	6.11	6.11	NA	NA	NA	NA	NA	NA	NA
531438461	Ectocervical Biopsy	0.42	6.94	5.25	87.4	97.5	1.61	68.9	1.78	8.89	82.4	59.9	96	7.62	16.9	1.35	58.8	32.1	15.2	6.1	6.18	1.08	5.15	1.9	91.9	95.7	14.1	1.08	47.4	95.4	61.5	57.2	4.07	48.2	1.63	25.7	0.27	59.6	12.5	6.78	1.63	10.8	NA	NA	NA	NA	NA	NA	NA
531438865	Ectocervical Biopsy	NA	NA	NA	NA	NA	NA	NA	NA	NA	NA	NA	NA	NA	NA	NA	NA	NA	NA	NA	NA	NA	NA	NA	NA	NA	NA	NA	NA	NA	NA	NA	NA	NA	NA	NA	NA	NA	NA	NA	NA	NA	NA	NA	NA	NA	NA	NA	NA
531440463	Ectocervical Biopsy	13.1	7.14	26.2	53.6	54.8	4.76	16.7	13.1	31	33.3	11.9	41.7	28.6	64.3	9.52	14.3	14.3	13.1	38.1	2.38	30.1	23.5	0	46.3	44.9	26.5	32.4	31.6	39.7	20.6	3.68	9.56	21.3	0	39.7	13.2	38.2	51.5	31.6	1.47	14.7	NA	NA	NA	NA	NA	NA	NA
531440569	Ectocervical Biopsy	5.42	4.82	42.2	47.6	69.9	1.81	42.8	7.83	9.04	25.9	73.5	11.4	62	57.2	7.23	44	27.1	34.9	23.5	1.81	6.67	13	2.46	77.9	86.7	1.75	13	49.8	73.7	43.9	60	26.3	6.32	14.7	57.9	3.51	57.9	33	45.6	8.77	1.4	NA	NA	NA	NA	NA	NA	NA
		CD8+ T Cells																				Tconv T Cells																					Treg Cells
Study participant ID number (PTID)	Tissue Type	CCR7+CD45RA+	CCR7+CD45RA-	CCR7-CD45RA+	CCR7-CD45RA-	CCR5+	CCR6+	CD161+	CD38+	CD39+	CD69+CD103+	CD101+	CXCR3+	Granzyme B+	HLA-DR+	CD38+HLA-DR+	PD-1+	TCF-1+	PD-1+TCF-1-	T-bet+	CD161+CCR6+	CCR7+CD45RA+	CCR7+CD45RA-	CCR7-CD45RA+	CCR7-CD45RA-	CCR5+	CCR6+	CD38+	CD39+	CD69+	CD69+CD103+	CD101+	CTLA4+	CXCR3+	Granzyme B+	HLA-DR+	CD38+HLA-DR+	PD-1+	TCF-1+	PD-1+TCF-1-	Th1	Th17	CCR7+CD45RA+	CCR7+CD45RA-	CCR7-CD45RA+	CCR7-CD45RA-	CCR5+	CCR6+	CD38+
531400362	Vaginal Tract Biopsy	4.29	10.7	23.6	61.4	93	5.63	9.25	4.02	25.1	72.7	53.9	77.2	18.2	39.1	7.77	34.6	22.1	32.7	6.03	7.51	2.69	12.6	0.67	84.1	94.2	15.9	6.95	58.5	97.1	61.2	58.3	3.36	31.4	3.59	43	2.24	30.3	9.87	26.9	0.22	23.1	NA	NA	NA	NA	NA	NA	NA
531401169	Vaginal Tract Biopsy	6.25	19.9	22.2	51.7	81.8	1.14	7.95	1.7	1.14	79.5	21.6	99.4	2.84	15.3	1.7	59.7	23.3	46.6	2.84	6.25	4.1	12.3	1.64	82	75.4	12.3	1.64	4.1	86.1	30.3	14.8	1.64	59.8	1.64	17.2	0	68.9	24.6	59	0	11.5	NA	NA	NA	NA	NA	NA	NA
531401266	Vaginal Tract Biopsy	3.84	12.8	13.8	69.5	82.9	3.22	9.95	7.42	9.2	57.6	30	82.8	34.9	50.8	18.7	75.6	12.5	68.9	9.03	6.52	1.22	13.6	0.74	84.4	82.8	5.86	10.4	15.1	90.3	17.6	14.4	4.26	70.8	5.31	27	3.18	77.7	20.3	65.7	1.75	10.9	0.62	8.35	0.77	90.3	74.3	16.2	13.3
531402163	Vaginal Tract Biopsy	10.4	7.36	19	63.2	84.9	11.5	52.1	5.32	12.1	71.4	79.1	82	22.9	34.6	1.64	54.6	47.9	28.4	22.5	16.6	0.99	14.9	0	84.2	92.1	43.1	2.97	40.1	94.6	49	54	13.9	51.5	0	44.1	0.99	67.8	36.1	50.5	1.49	39.6	NA	NA	NA	NA	NA	NA	NA
531402769	Vaginal Tract Biopsy	2.06	4.13	16.7	77.1	97	4.69	15.8	12.8	64.4	86.9	60	26.8	8.82	39.2	8.07	59.1	9.57	56.5	9.76	2.25	1.08	5.38	4.52	89	92.7	15.5	5.16	87.3	93.8	48	27.7	33.8	17.2	0.86	82.6	6.45	72.7	9.46	67.5	6.45	8.82	0	2.44	0	97.6	87.8	7.32	4.88
531402961	Vaginal Tract Biopsy	NA	NA	NA	NA	NA	NA	NA	NA	NA	NA	NA	NA	NA	NA	NA	NA	NA	NA	NA	NA	NA	NA	NA	NA	NA	NA	NA	NA	NA	NA	NA	NA	NA	NA	NA	NA	NA	NA	NA	NA	NA	NA	NA	NA	NA	NA	NA	NA
531403566	Vaginal Tract Biopsy	5.73	8.96	30.8	54.5	84.9	3.23	21.5	0.72	5.02	47.3	53.4	91.4	11.5	31.9	1.08	60.6	23.3	53.4	21.5	2.51	2.09	15.2	1.14	81.6	76.9	7.4	2.28	11.6	93.7	17.5	32.8	3.61	59.8	1.33	19.7	0.57	64.1	29.8	50.1	14.4	4.74	NA	NA	NA	NA	NA	NA	NA
531404462	Vaginal Tract Biopsy	3.96	3.22	28.5	64.4	94.1	3.47	9.9	27.5	27	40.1	42.1	89.1	30	71.3	26.2	54.5	28.7	44.3	25.2	0.5	0.94	18.3	0.94	79.8	78.4	16.9	3.36	47.8	93.3	14	16.1	27.2	39.1	0.13	71.9	3.36	63.6	41	41.4	2.69	13.6	0	6.96	0.87	92.2	99.1	20	9.57
531404624	Vaginal Tract Biopsy	5.8	4.35	10.1	79.7	94.2	4.35	43.5	1.45	1.45	87	68.1	85.5	2.9	15.9	0	14.5	5.8	14.5	1.45	2.9	NA	NA	NA	NA	NA	NA	NA	NA	NA	NA	NA	NA	NA	NA	NA	NA	NA	NA	NA	NA	NA	NA	NA	NA	NA	NA	NA	NA
531404964	Vaginal Tract Biopsy	5.71	28.6	8.96	56.8	90.9	22.6	46.7	3.14	1.12	65.5	84.1	88.2	27.1	12.1	0.67	62	6.38	59.9	13.2	24.4	8.27	48	2.76	40.9	79.5	14.6	6.69	2.36	39	15	47.2	0.39	61	28	9.06	0.79	41.3	14.6	38.6	24.8	18.5	NA	NA	NA	NA	NA	NA	NA
531405164	Vaginal Tract Biopsy	6.69	47.4	4.9	41	92.7	19.8	35.8	2.97	4.75	67.3	61.7	89	23.3	18.9	1.93	67.2	19.6	56.3	8.62	15.8	2.17	56.5	0.97	40.3	94.2	31.6	1.93	24.2	86	43	47.1	0.97	37.9	2.9	32.9	0.48	58.7	12.6	54.3	1.21	20.3	3.03	33.3	0	63.6	100	30.3	21.2
531405424	Vaginal Tract Biopsy	11.1	13.3	24.4	51.1	68.9	2.22	8.89	4.44	13.3	42.2	20	33.3	33.3	68.9	2.22	35.6	15.6	31.1	35.6	4.44	23.8	7.14	7.14	61.9	50	16.7	38.1	38.1	45.2	26.2	9.52	7.14	14.3	0	45.2	14.3	31	42.9	26.2	0	14.3	NA	NA	NA	NA	NA	NA	NA
531405567	Vaginal Tract Biopsy	21.7	2.83	34.9	40.6	79.2	0.94	34	16	3.77	31.1	31.1	70.8	46.2	36.8	8.49	36.8	32.1	29.2	40.6	0.94	32.3	18	4.51	45.1	51.1	6.02	18.8	5.26	19.5	4.51	6.77	3.01	51.9	19.5	7.52	0.75	36.8	44.4	30.1	16.5	0	NA	NA	NA	NA	NA	NA	NA
531406466	Vaginal Tract Biopsy	46.5	4.65	30.2	18.6	25.6	9.3	11.6	11.6	9.3	2.33	34.9	51.2	23.3	11.6	6.98	16.3	46.5	9.3	23.3	2.33	28.3	17.5	10.8	43.4	20.5	10.2	9.04	3.61	0	0	7.23	1.81	15.1	1.81	6.02	1.2	18.7	51.8	10.2	2.41	4.82	NA	NA	NA	NA	NA	NA	NA
531406561	Vaginal Tract Biopsy	1.47	16.2	13.2	69.1	94.1	1.47	33.8	1.47	5.88	66.2	29.4	82.4	14.7	32.4	1.47	58.8	8.82	67.6	22.1	1.47	7.84	17.6	7.84	66.7	68.6	3.92	7.84	3.92	49	21.6	17.6	9.8	33.3	3.92	19.6	0	37.3	31.4	29.4	7.84	0	NA	NA	NA	NA	NA	NA	NA
531406762	Vaginal Tract Biopsy	NA	NA	NA	NA	NA	NA	NA	NA	NA	NA	NA	NA	NA	NA	NA	NA	NA	NA	NA	NA	NA	NA	NA	NA	NA	NA	NA	NA	NA	NA	NA	NA	NA	NA	NA	NA	NA	NA	NA	NA	NA	NA	NA	NA	NA	NA	NA	NA
531407162	Vaginal Tract Biopsy	3.32	9.6	19.9	67.2	94.9	6.98	34.2	6.63	6.46	72.1	38.9	87.8	16.8	43.5	2.97	74.3	38	46.8	11.2	4.19	0.35	6.62	0.62	92.4	98.9	35.5	7.7	59.5	98.5	67.9	61.7	17.9	13.2	0.41	79.1	5.97	82.5	9.48	75.8	3.67	23.3	0	7.89	0	92.1	100	42.1	7.89
531407366	Vaginal Tract Biopsy	5.98	15.8	13.5	64.8	87.7	11.7	25.8	5.59	11	72.8	56.5	89.5	9.99	41.5	3.07	63	47.4	35.4	27.8	3.23	4.72	13.7	1.91	79.7	82.2	21.9	6.17	38	81.9	22.2	31.9	8.53	46.6	0.82	44.2	2.54	61.5	36.6	42.1	13.4	14.1	0	26.7	0	73.3	93.3	26.7	10
531407868	Vaginal Tract Biopsy	13.5	29.7	43.2	13.5	83.8	8.11	48.6	8.11	24.3	70.3	59.5	89.2	24.3	29.7	5.41	75.7	16.2	75.7	10.8	8.11	3.03	9.09	3.03	84.8	93.9	9.09	15.2	33.3	87.9	42.4	57.6	6.06	45.5	0	48.5	6.06	72.7	6.06	69.7	3.03	9.09	NA	NA	NA	NA	NA	NA	NA
531408361	Vaginal Tract Biopsy	6.01	4.24	38.9	50.9	83	11.7	45.9	0.71	6.71	59.4	51.9	90.8	23	26.9	0.71	50.5	15.2	47.3	11.3	9.54	3.81	13.3	1.9	81	82.9	12.4	0.48	1.9	80.5	30.5	30	5.71	76.7	5.71	34.3	0.48	59.5	15.7	51.4	4.29	11	NA	NA	NA	NA	NA	NA	NA
531408468	Vaginal Tract Biopsy	3.06	12.7	4.71	79.5	80.9	3.95	47.5	2.68	4.71	72.7	75.3	87	18.3	10.6	0.64	56.1	19.7	50.4	6.24	4.08	1.25	11.2	3.75	83.8	76.7	22.2	4.53	23.3	86.6	32.8	41.9	7.81	42.8	1.72	10.5	0.78	41.7	24.2	36.6	22.3	11.1	NA	NA	NA	NA	NA	NA	NA
531409020	Vaginal Tract Biopsy	11.6	11.8	23.5	53.1	72.3	3.14	30	4.94	4.54	36.9	33.6	74.5	22.2	21.8	2.39	37	39.5	27	13	3.43	7.77	23.6	2.13	66.5	67.8	11.4	5.81	10.3	71.1	10.1	12.9	1.84	61.1	3.39	18	0.82	47.2	46.9	33.7	4.74	4.58	4.17	13.9	5.56	76.4	65.3	22.2	6.94
531409265	Vaginal Tract Biopsy	33.8	15.5	35.3	15.5	33.8	5.8	20.8	2.9	0.97	3.86	49.8	10.6	33.8	10.1	0.97	21.7	47.8	16.4	38.6	0.97	17.6	22.6	10.9	48.9	36.6	21.9	5.23	4.99	5.23	0.48	25.7	13.1	11.4	17.6	9.03	2.14	27.3	50.8	20.7	18.3	5.23	NA	NA	NA	NA	NA	NA	NA
531409360	Vaginal Tract Biopsy	35.1	14.7	30.1	20.1	55.8	5.64	25.4	5.96	0.94	12.2	38.9	83.4	26	24.1	1.57	26	48.9	12.2	28.2	1.57	34	33.7	3.72	28.5	27.1	22.3	19.5	1.6	6.38	1.6	7.45	1.24	36	1.95	4.96	1.42	22.3	66.7	8.87	4.79	7.8	NA	NA	NA	NA	NA	NA	NA
531410461	Vaginal Tract Biopsy	NA	NA	NA	NA	NA	NA	NA	NA	NA	NA	NA	NA	NA	NA	NA	NA	NA	NA	NA	NA	NA	NA	NA	NA	NA	NA	NA	NA	NA	NA	NA	NA	NA	NA	NA	NA	NA	NA	NA	NA	NA	NA	NA	NA	NA	NA	NA	NA
531410664	Vaginal Tract Biopsy	1.57	9.45	7.09	81.9	93.7	5.51	33.9	1.57	0.79	81.1	73.2	97.6	11	7.09	0.79	40.9	7.87	41.7	1.57	5.51	1.92	7.69	0	90.4	94.2	19.2	0	3.85	96.2	55.8	50	1.92	69.2	0	15.4	0	65.4	5.77	65.4	1.92	17.3	NA	NA	NA	NA	NA	NA	NA
531411260	Vaginal Tract Biopsy	41.4	17.2	13.8	27.6	58.6	10.3	20.7	17.2	17.2	27.6	31	55.2	20.7	20.7	13.8	41.4	27.6	37.9	3.45	13.8	28	18	2	52	32	14	20	22	26	26	28	2	24	2	18	2	18	52	10	2	6	NA	NA	NA	NA	NA	NA	NA
531411527	Vaginal Tract Biopsy	NA	NA	NA	NA	NA	NA	NA	NA	NA	NA	NA	NA	NA	NA	NA	NA	NA	NA	NA	NA	NA	NA	NA	NA	NA	NA	NA	NA	NA	NA	NA	NA	NA	NA	NA	NA	NA	NA	NA	NA	NA	NA	NA	NA	NA	NA	NA	NA
531411769	Vaginal Tract Biopsy	2.57	33.2	4.59	59.6	97.2	5.5	25.9	0.37	4.77	60	20.6	87.3	22.9	13.8	0.18	82	35.4	54.7	8.44	6.97	0.14	55.4	0.071	44.4	97.9	5.64	1.57	12.4	87.4	8.29	6.57	0.5	62.5	2.07	11.8	0.5	75.1	15.2	66.6	2.79	13.9	NA	NA	NA	NA	NA	NA	NA
531411961	Vaginal Tract Biopsy	11	13.2	37.5	38.3	75.9	1.78	12.1	1.31	2.62	39.3	23.6	67.4	21.4	46.4	0.84	34.6	24.7	29.2	3	1.69	4.72	24	1.73	69.6	62.5	4.72	6.26	4.58	67.6	19.1	13.8	16.5	41.8	2.24	41	1.5	40.2	23.5	33.1	0.42	3.51	0	14.3	0	85.7	83.9	8.93	3.57
531412060	Vaginal Tract Biopsy	59.6	3.99	25.7	10.7	30.2	1.25	16.7	14.7	1	2.49	17.5	81.8	23.4	15.5	2	6.48	56.9	3.49	22.4	0.75	45.4	19.4	11.7	23.6	28.9	12.6	20.4	3.86	3.55	2.19	6.36	0.63	32.8	18.8	10.9	2.19	16.3	52.7	13	16.1	2.5	NA	NA	NA	NA	NA	NA	NA
531412521	Vaginal Tract Biopsy	5.71	25.7	11.4	57.1	91.4	0	40	5.71	5.71	68.6	45.7	80	2.86	25.7	5.71	60	22.9	51.4	2.86	0	4.8	19.2	0	76	78.4	8.8	2.4	2.4	84	46.4	39.2	5.6	28	4	15.2	0.8	52	13.6	50.4	2.4	8.8	NA	NA	NA	NA	NA	NA	NA
531412763	Vaginal Tract Biopsy	22.5	7.25	29.7	40.6	57.2	1.45	10.1	10.1	5.8	23.9	26.8	13	17.4	33.3	3.62	27.5	39.1	23.2	59.4	0	31.2	15.3	4.46	49	37.6	12.9	32.2	1.49	30.7	23.8	20.8	7.92	14.9	2.48	25.7	1.49	14.4	54.5	13.4	15.8	7.92	NA	NA	NA	NA	NA	NA	NA
531412926	Vaginal Tract Biopsy	8.7	4.35	43.5	43.5	78.3	4.35	15.9	4.35	13	66.7	73.9	81.2	31.9	20.3	1.45	29	14.5	29	21.7	4.35	25	15.6	9.38	50	25	21.9	25	15.6	18.8	15.6	43.8	3.12	25	0	9.38	3.12	12.5	62.5	9.38	0	3.12	NA	NA	NA	NA	NA	NA	NA
531413166	Vaginal Tract Biopsy	NA	NA	NA	NA	NA	NA	NA	NA	NA	NA	NA	NA	NA	NA	NA	NA	NA	NA	NA	NA	0	23.6	0	76.4	94.5	3.64	5.45	81.8	96.4	41.8	52.7	32.7	27.3	1.82	63.6	3.64	47.3	5.45	45.5	1.82	3.64	NA	NA	NA	NA	NA	NA	NA
531413268	Vaginal Tract Biopsy	3.15	9.06	36.8	51	64.8	4.72	39	1.38	14.6	70.7	54.9	84.8	15.6	11.8	0.59	38.6	24.2	33.5	7.68	8.27	0.83	7.48	0.21	91.5	88.6	23.7	0	54.9	97.7	77.3	65.3	9.56	17.7	0.21	30.8	0	63.6	6.44	60.7	0.21	25.2	NA	NA	NA	NA	NA	NA	NA
531413665	Vaginal Tract Biopsy	5.43	13.4	26.1	55.1	81.2	3.34	56.4	3.76	21.5	64.5	63.3	64.3	13.4	20.9	1.04	42.6	14	37.4	6.89	8.77	6.59	22	1.1	70.3	74.7	7.69	3.3	28.6	76.9	33	37.4	9.89	41.8	4.4	11	0	40.7	23.1	35.2	2.2	12.1	NA	NA	NA	NA	NA	NA	NA
531413864	Vaginal Tract Biopsy	NA	NA	NA	NA	NA	NA	NA	NA	NA	NA	NA	NA	NA	NA	NA	NA	NA	NA	NA	NA	NA	NA	NA	NA	NA	NA	NA	NA	NA	NA	NA	NA	NA	NA	NA	NA	NA	NA	NA	NA	NA	NA	NA	NA	NA	NA	NA	NA
531413969	Vaginal Tract Biopsy	7.21	7.21	40.5	45	80.2	1.8	39.6	17.1	5.41	27.9	73	82.9	36	66.7	16.2	49.5	45.9	30.6	20.7	0	2.88	47.5	0.72	48.9	68.3	5.76	10.8	24.5	39.6	6.47	28.1	20.1	51.8	2.16	66.2	6.47	38.8	62.6	22.3	12.9	2.16	NA	NA	NA	NA	NA	NA	NA
531414167	Vaginal Tract Biopsy	8.72	8.26	38.1	45	88.5	6.42	50.9	0	3.67	61	72.9	85.3	67.4	28.9	0.46	48.2	30.3	36.2	23.9	2.75	5.51	8.66	4.72	81.1	86.6	30.7	4.72	30.7	72.4	16.5	37	37.8	67.7	4.72	43.3	0.79	65.4	17.3	57.5	17.3	10.2	NA	NA	NA	NA	NA	NA	NA
531415363	Vaginal Tract Biopsy	NA	NA	NA	NA	NA	NA	NA	NA	NA	NA	NA	NA	NA	NA	NA	NA	NA	NA	NA	NA	NA	NA	NA	NA	NA	NA	NA	NA	NA	NA	NA	NA	NA	NA	NA	NA	NA	NA	NA	NA	NA	NA	NA	NA	NA	NA	NA	NA
531415561	Vaginal Tract Biopsy	NA	NA	NA	NA	NA	NA	NA	NA	NA	NA	NA	NA	NA	NA	NA	NA	NA	NA	NA	NA	NA	NA	NA	NA	NA	NA	NA	NA	NA	NA	NA	NA	NA	NA	NA	NA	NA	NA	NA	NA	NA	NA	NA	NA	NA	NA	NA	NA
531415669	Vaginal Tract Biopsy	1.87	6.37	31.8	59.9	92.9	1.87	43.1	1.5	1.5	65.5	67.8	89.9	20.6	37.8	1.12	76.8	5.24	75.7	15.4	2.62	1.39	16.7	0	81.9	93.8	13.9	4.86	7.64	85.4	25	38.2	2.08	63.9	2.78	44.4	4.17	78.5	1.39	77.1	9.03	3.47	NA	NA	NA	NA	NA	NA	NA
531416663	Vaginal Tract Biopsy	0.98	8.33	13	77.7	98.3	8.58	48.8	0.74	6.37	78.2	72.3	93.9	1.96	7.11	0	57.6	34.8	31.4	3.92	7.6	10.3	7.69	2.56	79.5	69.2	11.5	11.5	32.1	64.1	30.8	25.6	8.97	50	1.28	14.1	0	50	29.5	39.7	2.56	5.13	NA	NA	NA	NA	NA	NA	NA
531416962	Vaginal Tract Biopsy	1.29	1.94	9.03	87.7	98.7	5.16	43.2	0.65	44.5	73.5	83.2	58.1	3.87	74.2	0.65	66.5	19.4	56.1	5.16	2.58	1.77	4.26	2.48	91.5	88.3	16.7	3.9	38.7	86.5	8.51	27	20.2	68.8	2.48	47.2	2.13	59.6	33	42.6	2.48	3.55	NA	NA	NA	NA	NA	NA	NA
531417127	Vaginal Tract Biopsy	48.1	0	25.9	25.9	40.7	11.1	33.3	7.41	3.7	11.1	29.6	59.3	37	14.8	0	11.1	59.3	11.1	40.7	3.7	24.7	24.7	9.59	41.1	24.7	19.2	47.9	12.3	17.8	5.48	6.85	11	30.1	2.74	13.7	4.11	24.7	63	11	5.48	8.22	NA	NA	NA	NA	NA	NA	NA
531417265	Vaginal Tract Biopsy	28.3	5.66	20.8	45.3	41.5	9.43	26.4	5.66	5.66	3.77	20.8	11.3	13.2	22.6	3.77	28.3	37.7	22.6	15.1	7.55	44.3	17.4	1.74	36.5	14.8	13.9	10.4	9.57	13.9	7.83	15.7	1.74	14.8	0	6.09	1.74	4.35	74.8	2.61	3.48	1.74	NA	NA	NA	NA	NA	NA	NA
531418660	Vaginal Tract Biopsy	4.7	6.04	14.1	75.2	89.3	0.67	41.6	2.68	14.8	73.8	55.7	82.6	8.72	12.8	0.67	47.7	11.4	54.4	18.8	0.67	7.96	9.45	0.5	82.1	91	4.98	10.4	23.4	80.6	25.4	17.9	12.9	55.2	1	19.4	0	55.7	30.3	40.8	2.49	1.49	NA	NA	NA	NA	NA	NA	NA
531419463	Vaginal Tract Biopsy	1.19	10.1	8.33	80.4	92.9	6.55	31.5	7.14	55.4	89.3	83.9	94.6	33.3	23.2	7.14	84.5	6.55	81.5	26.2	1.79	0	4.93	0.7	94.4	95.1	9.15	6.34	74.6	96.5	74.6	83.1	9.15	21.8	0.7	40.8	3.52	62	2.11	60.6	0.7	4.23	NA	NA	NA	NA	NA	NA	NA
531419960	Vaginal Tract Biopsy	1.7	8.51	28.9	60.9	85.1	5.32	23.2	1.28	23.8	69.8	55.7	77.7	25.3	27.7	0.64	67	38.5	46.4	10	1.91	0	3.47	0.58	96	99.7	16.5	0.29	72	95.7	86.7	79.2	9.83	24.9	2.31	63.3	0.29	86.1	3.76	83.8	1.16	10.4	NA	NA	NA	NA	NA	NA	NA
531420561	Vaginal Tract Biopsy	3.58	14.9	25.8	55.7	97.6	10.1	42.4	5.97	28.2	81	71.4	72.6	13	72.1	3.98	69.6	15.5	61.6	2.63	4.54	0.33	21.2	0.5	78	98.8	21.2	8.45	59.3	86.6	38.4	26.8	19.1	25.3	0.91	77.5	5.8	76.2	10.1	70.2	1.24	25.5	0	19.5	0	80.5	100	17.2	8.59
531420669	Vaginal Tract Biopsy	14.7	5.88	52.9	26.5	32.4	2.94	29.4	38.2	5.88	2.94	41.2	14.7	44.1	32.4	17.6	2.94	50	2.94	52.9	5.88	11.5	3.28	27.9	57.4	23	14.8	41	6.56	3.28	3.28	8.2	3.28	8.2	14.8	18	8.2	13.1	73.8	9.84	41	4.92	NA	NA	NA	NA	NA	NA	NA
531421265	Vaginal Tract Biopsy	12.7	11.5	10	65.8	78.5	16.7	55.7	15.8	15.7	69.9	69.3	90.6	23.4	40.1	10.3	47.3	27.5	35.4	20.7	12.5	1.39	11	0.7	87	87.7	17.7	5.57	5.57	97	22.6	39.1	3.65	72.2	3.3	23.8	1.74	58.1	20.5	48	2.78	15.5	NA	NA	NA	NA	NA	NA	NA
531421667	Vaginal Tract Biopsy	4.09	11.5	14.1	70.3	88.1	6.19	28.9	8.18	33.7	74.1	48.5	60.4	15	39.8	5.56	42.9	10.4	39.2	8.92	6.82	0.87	16.6	0.74	81.8	83.1	4.96	1.24	16.7	96.5	17.9	16.7	5.33	75.1	0.25	38.7	0.25	63.6	15.5	56.3	0.25	4.47	NA	NA	NA	NA	NA	NA	NA
531421723	Vaginal Tract Biopsy	12.8	7.43	25	54.7	73.6	4.73	20.9	8.78	1.35	43.9	54.7	88.5	16.9	12.2	1.35	25.7	30.4	27.7	18.2	2.03	5.99	13.4	6.45	74.2	29.5	28.1	16.1	1.38	11.5	6.91	13.8	0	41.5	1.84	5.53	1.84	13.4	33.2	13.4	8.76	5.99	NA	NA	NA	NA	NA	NA	NA
531421966	Vaginal Tract Biopsy	4.01	6.93	24.1	65	94.2	2.19	21.9	4.74	2.55	54.4	17.5	77	19.7	33.6	4.38	59.1	71.2	20.4	20.8	1.82	6.95	6.58	0.55	85.9	92	14.8	4.94	23.4	86.3	31.4	18.1	5.85	48.4	0.55	24.9	0.37	53.9	62.2	22.9	5.48	7.13	NA	NA	NA	NA	NA	NA	NA
531422065	Vaginal Tract Biopsy	0.9	23.9	2.69	72.5	94.6	3.58	25.4	7.46	1.79	90.7	43.9	96.4	7.76	5.37	1.19	49.9	21.8	45.7	36.4	2.39	0	19.2	3.85	76.9	65.4	13.5	3.85	5.77	88.5	21.2	13.5	7.69	57.7	3.85	11.5	0	46.2	28.8	40.4	5.77	5.77	NA	NA	NA	NA	NA	NA	NA
531422567	Vaginal Tract Biopsy	0	26.9	3.85	69.2	94.2	5.77	30.8	3.85	9.62	82.7	51.9	92.3	23.1	34.6	1.92	65.4	13.5	57.7	71.2	9.62	5.41	18.9	0	75.7	81.1	13.5	8.11	21.6	75.7	62.2	48.6	2.7	40.5	0	32.4	2.7	54.1	16.2	51.4	18.9	0	NA	NA	NA	NA	NA	NA	NA
531422768	Vaginal Tract Biopsy	1.97	17.8	1.87	78.4	81.1	0.28	25.4	5.81	0.66	71.5	13.4	94.6	8.81	7.69	1.03	44.3	45.1	27.2	7.87	0.37	2.27	17.4	0.15	80.2	80.6	4.7	6.82	2.73	93.6	40.6	14.5	1.21	61.1	0.3	18.2	1.97	48.9	27.1	33.9	0.3	1.06	NA	NA	NA	NA	NA	NA	NA
531423161	Vaginal Tract Biopsy	9.09	20.5	29.5	40.9	77.3	9.09	40.9	0	2.27	36.4	65.9	54.5	61.4	20.5	2.27	36.4	4.55	31.8	38.6	2.27	0	17.9	0	82.1	82.1	17.9	0	10.7	60.7	39.3	60.7	14.3	42.9	10.7	21.4	0	57.1	17.9	53.6	10.7	21.4	NA	NA	NA	NA	NA	NA	NA
531423263	Vaginal Tract Biopsy	7.5	27.5	5	60	97.5	10	32.5	2.5	7.5	72.5	87.5	50	30	40	5	47.5	47.5	22.5	20	10	0	25	0	75	79.5	18.2	4.55	4.55	59.1	9.09	29.5	11.4	63.6	6.82	45.5	0	34.1	63.6	13.6	4.55	6.82	NA	NA	NA	NA	NA	NA	NA
531423367	Vaginal Tract Biopsy	NA	NA	NA	NA	NA	NA	NA	NA	NA	NA	NA	NA	NA	NA	NA	NA	NA	NA	NA	NA	35.1	16.2	2.7	45.9	59.5	0	13.5	0	0	0	10.8	0	0	2.7	0	0	8.11	83.8	0	0	0	NA	NA	NA	NA	NA	NA	NA
531423462	Vaginal Tract Biopsy	0.57	4.64	25.5	69.3	80.5	8.95	68.2	2.49	3.17	84	80.5	96.3	19.8	23.3	2.49	49.7	52.4	26.4	5.32	9.17	0.49	2.91	0	96.6	74.8	17	1.46	24.8	93.7	28.6	39.3	2.91	57.3	1.46	39.3	0.49	58.7	37.9	39.3	3.88	9.71	NA	NA	NA	NA	NA	NA	NA
531423660	Vaginal Tract Biopsy	0.7	3.91	15.2	80.2	88.4	5.73	62.4	1.4	0.56	70.8	64.2	90.2	11.3	8.52	0.56	64.2	14	55.4	0.42	5.17	0	5.34	0	94.7	73.3	11.5	0	2.29	96.2	13.7	17.6	5.34	52.7	0.76	9.16	0	60.3	13	56.5	0	6.11	NA	NA	NA	NA	NA	NA	NA
531423766	Vaginal Tract Biopsy	4.95	4.95	43.2	46.9	40.3	7.59	38.9	5.94	2.31	31.4	32.7	41.9	59.7	50.2	4.95	43.6	17.5	36	50.5	4.95	5.98	9.4	1.71	82.9	70.9	33.3	6.84	9.4	63.2	32.5	33.3	1.71	46.2	5.13	40.2	4.27	41.9	33.3	35.9	8.55	22.2	NA	NA	NA	NA	NA	NA	NA
531423964	Vaginal Tract Biopsy	NA	NA	NA	NA	NA	NA	NA	NA	NA	NA	NA	NA	NA	NA	NA	NA	NA	NA	NA	NA	53.8	19.2	7.69	19.2	15.4	15.4	0	3.85	3.85	0	11.5	7.69	42.3	15.4	11.5	0	15.4	69.2	7.69	7.69	3.85	NA	NA	NA	NA	NA	NA	NA
531424162	Vaginal Tract Biopsy	7.89	28.9	21.1	42.1	55.3	5.26	34.2	0	21.1	15.8	23.7	5.26	18.4	34.2	2.63	34.2	15.8	28.9	0	0	0.52	9.42	0.52	89.5	47.6	1.57	0	39.8	46.1	29.8	53.4	2.09	2.09	0	41.4	0.52	35.1	4.19	37.7	1.05	1.05	NA	NA	NA	NA	NA	NA	NA
531424463	Vaginal Tract Biopsy	NA	NA	NA	NA	0	NA	NA	NA	NA	NA	NA	NA	NA	NA	NA	NA	NA	NA	NA	NA	NA	NA	NA	NA	NA	NA	NA	NA	NA	NA	NA	NA	NA	NA	NA	NA	NA	NA	NA	NA	NA	NA	NA	NA	NA	NA	NA	NA
531424765	Vaginal Tract Biopsy	NA	NA	NA	NA	NA	NA	NA	NA	NA	NA	NA	NA	NA	NA	NA	NA	NA	NA	NA	NA	NA	NA	NA	NA	NA	NA	NA	NA	NA	NA	NA	NA	NA	NA	NA	NA	NA	NA	NA	NA	NA	NA	NA	NA	NA	NA	NA	NA
531424868	Vaginal Tract Biopsy	NA	NA	NA	NA	NA	NA	NA	NA	NA	NA	NA	NA	NA	NA	NA	NA	NA	NA	NA	NA	NA	NA	NA	NA	NA	NA	NA	NA	NA	NA	NA	NA	NA	NA	NA	NA	NA	NA	NA	NA	NA	NA	NA	NA	NA	NA	NA	NA
531424960	Vaginal Tract Biopsy	1.88	3.76	38.3	56.1	89.1	1.71	8.55	3.59	17.3	45.1	63.4	55.4	54.5	63.4	9.74	35.2	35.9	20.2	45.8	2.74	0.75	3.26	3.26	92.7	98.2	11.3	9.27	40.6	89.2	46.4	46.9	4.01	64.2	9.52	53.9	7.27	61.7	41.4	36.3	16.5	7.77	NA	NA	NA	NA	NA	NA	NA
531425327	Vaginal Tract Biopsy	2.5	3.75	6.25	87.5	96.2	8.75	33.8	41.2	2.5	67.5	78.8	75	13.8	35	18.8	46.2	38.8	30	11.2	7.5	1.47	1.47	2.21	94.9	95.6	19.9	11	8.82	91.2	44.9	61	8.82	34.6	0	50.7	6.62	61	29.4	42.6	0.74	3.68	NA	NA	NA	NA	NA	NA	NA
531425461	Vaginal Tract Biopsy	1.19	5.77	5.32	87.7	98	1.34	28.3	0.4	11.7	92.5	82.9	96.1	11.2	15	0.75	56.7	50.1	32.5	10.2	3.88	7.25	2.9	2.42	87.4	77.3	4.35	8.21	31.4	69.1	26.1	27.1	8.21	56.5	5.31	22.2	1.93	47.8	52.2	34.3	11.1	1.45	NA	NA	NA	NA	NA	NA	NA
531425865	Vaginal Tract Biopsy	NA	NA	NA	NA	NA	NA	NA	NA	NA	NA	NA	NA	NA	NA	NA	NA	NA	NA	NA	NA	NA	NA	NA	NA	NA	NA	NA	NA	NA	NA	NA	NA	NA	NA	NA	NA	NA	NA	NA	NA	NA	NA	NA	NA	NA	NA	NA	NA
531426562	Vaginal Tract Biopsy	27.1	15.7	14.3	42.9	51.4	1.43	17.1	2.86	8.57	32.9	28.6	65.7	28.6	24.3	1.43	30	40	24.3	25.7	1.43	16.8	20	0.8	62.4	52	12.8	10.4	19.2	45.6	18.4	12	2.4	41.6	6.4	8.8	0.8	28	47.2	20.8	6.4	4	NA	NA	NA	NA	NA	NA	NA
531426668	Vaginal Tract Biopsy	NA	NA	NA	NA	NA	NA	NA	NA	NA	NA	NA	NA	NA	NA	NA	NA	NA	NA	NA	NA	NA	NA	NA	NA	NA	NA	NA	NA	NA	NA	NA	NA	NA	NA	NA	NA	NA	NA	NA	NA	NA	NA	NA	NA	NA	NA	NA	NA
531426763	Vaginal Tract Biopsy	NA	NA	NA	NA	NA	NA	NA	NA	NA	NA	NA	NA	NA	NA	NA	NA	NA	NA	NA	NA	NA	NA	NA	NA	NA	NA	NA	NA	NA	NA	NA	NA	NA	NA	NA	NA	NA	NA	NA	NA	NA	NA	NA	NA	NA	NA	NA	NA
531429021	Vaginal Tract Biopsy	5.63	14.3	19.2	60.8	89.6	6.53	29.6	6.66	14.5	64	52	86.7	14.3	37.9	3.97	47.2	65.3	23.6	18.2	5.25	5.82	15.1	0.93	78.1	81.8	14.7	1.75	55.8	86.6	43.5	49.1	10.1	29	0.35	43	1.16	41.8	48.8	21.3	6.98	11.4	2.94	20.6	0	76.5	91.2	50	0
531429468	Vaginal Tract Biopsy	NA	NA	NA	NA	NA	NA	NA	NA	NA	NA	NA	NA	NA	NA	NA	NA	NA	NA	NA	NA	0.94	31.1	0	67.9	99.1	25.5	3.77	67.9	96.2	56.6	42.5	2.83	19.8	0	80.2	0.94	14.2	3.77	13.2	0	8.49	NA	NA	NA	NA	NA	NA	NA
531429760	Vaginal Tract Biopsy	8.24	7.14	38.5	46.2	91.2	8.24	15.9	8.24	28	45.6	54.4	59.9	14.8	49.5	2.2	12.1	32.4	11	10.4	0	8.02	9.91	5.66	76.4	96.2	19.8	2.83	39.6	64.6	32.1	48.6	9.91	27.8	0	52.4	0.94	12.3	34.4	9.91	0	5.66	NA	NA	NA	NA	NA	NA	NA
531430261	Vaginal Tract Biopsy	5.64	4.76	22.2	67.4	90.4	11.3	35.5	4.26	11.4	55.3	29.7	79.3	21.3	18.4	2.13	36.7	7.14	36.2	18.7	7.27	10.2	12	4.59	73.1	68.7	15.5	10.1	25.1	66.3	20.1	12.4	5.83	44	1.59	14.5	0.35	37.8	33	34.3	1.24	5.83	NA	NA	NA	NA	NA	NA	NA
531430369	Vaginal Tract Biopsy	23.6	10.9	34.5	30.9	81.8	1.82	7.27	5.45	9.09	14.5	20	54.5	27.3	34.5	3.64	30.9	65.5	9.09	40	0	8.24	17.6	2.2	72	86.8	16.5	6.04	55.5	53.3	37.4	31.3	11.5	28	2.75	63.7	0	34.6	46.7	22	7.14	3.3	NA	NA	NA	NA	NA	NA	NA
531430460	Vaginal Tract Biopsy	3.45	10.3	51.7	34.5	55.2	3.45	13.8	10.3	3.45	3.45	27.6	3.45	65.5	31	3.45	24.1	24.1	13.8	48.3	10.3	18.6	18.6	9.3	53.5	62.8	23.3	2.33	2.33	2.33	0	6.98	4.65	2.33	9.3	4.65	0	18.6	44.2	14	6.98	11.6	NA	NA	NA	NA	NA	NA	NA
531431026	Vaginal Tract Biopsy	NA	NA	NA	NA	NA	NA	NA	NA	NA	NA	NA	NA	NA	NA	NA	NA	NA	NA	NA	NA	NA	NA	NA	NA	NA	NA	NA	NA	NA	NA	NA	NA	NA	NA	NA	NA	NA	NA	NA	NA	NA	NA	NA	NA	NA	NA	NA	NA
531431264	Vaginal Tract Biopsy	28.6	6.12	28.6	36.7	61.2	4.08	26.5	2.04	8.16	42.9	28.6	55.1	20.4	16.3	0	42.9	55.1	22.4	18.4	6.12	NA	NA	NA	NA	NA	NA	NA	NA	NA	NA	NA	NA	NA	NA	NA	NA	NA	NA	NA	NA	NA	NA	NA	NA	NA	NA	NA	NA
531431463	Vaginal Tract Biopsy	6.85	10	32.8	50.3	96.3	8.7	22.8	8.56	3.95	64	24.1	88	6.85	20.7	3.16	50.1	68.9	21.2	4.22	3.16	0.47	18	1.5	80.1	98.6	13	8.99	4.21	93.2	27	13.3	16.5	68.6	0.66	21.3	2.15	57.7	56.9	26.7	3.09	5.52	NA	NA	NA	NA	NA	NA	NA
531431765	Vaginal Tract Biopsy	NA	NA	NA	NA	NA	NA	NA	NA	NA	NA	NA	NA	NA	NA	NA	NA	NA	NA	NA	NA	0	3.57	0	96.4	100	16.1	1.79	55.4	94.6	69.6	87.5	16.1	14.3	0	75	1.79	60.7	12.5	46.4	0	5.36	NA	NA	NA	NA	NA	NA	NA
531431868	Vaginal Tract Biopsy	26.1	5.32	26.1	42.6	38.8	5.85	14.9	1.06	10.6	31.9	44.1	69.1	16	24.5	0.53	35.1	16	33.5	18.1	3.19	31.5	15.6	5.54	47.4	30.8	17.6	1.38	21.1	28.4	20.8	26	2.08	18.7	2.08	20.1	0.35	28.4	23.2	27	1.04	7.27	NA	NA	NA	NA	NA	NA	NA
531432165	Vaginal Tract Biopsy	3.06	33.2	7.14	56.6	100	21.4	36.7	12.8	32.7	87.2	94.9	94.4	9.18	10.2	3.06	52	24.5	39.8	19.4	11.2	0	34.7	0	65.3	100	49	2.04	57.1	85.7	36.7	85.7	30.6	51	6.12	24.5	0	59.2	16.3	49	10.2	20.4	NA	NA	NA	NA	NA	NA	NA
531432762	Vaginal Tract Biopsy	NA	NA	NA	NA	NA	NA	NA	NA	NA	NA	NA	NA	NA	NA	NA	NA	NA	NA	NA	NA	NA	NA	NA	NA	NA	NA	NA	NA	NA	NA	NA	NA	NA	NA	NA	NA	NA	NA	NA	NA	NA	NA	NA	NA	NA	NA	NA	NA
531432968	Vaginal Tract Biopsy	38.7	9.68	31.5	20.2	39.5	0.81	9.68	11.3	8.06	21.8	48.4	41.1	16.9	27.4	8.06	10.5	29	10.5	17.7	0.81	31.9	16.2	8.3	43.7	37.1	10.9	12.7	23.1	33.2	23.1	32.8	1.75	18.3	0.44	20.1	1.31	11.8	42.4	10.9	0.44	5.24	NA	NA	NA	NA	NA	NA	NA
531433269	Vaginal Tract Biopsy	NA	NA	NA	NA	NA	NA	NA	NA	NA	NA	NA	NA	NA	NA	NA	NA	NA	NA	NA	NA	40.7	11.1	29.6	18.5	3.7	7.41	22.2	0	7.41	0	11.1	3.7	7.41	0	3.7	0	7.41	77.8	0	0	7.41	NA	NA	NA	NA	NA	NA	NA
531433468	Vaginal Tract Biopsy	0.77	11.5	11.5	76.2	99.2	19.2	37.7	2.31	5.38	80	88.5	96.2	6.92	24.6	0	70.8	23.1	57.7	16.9	9.23	0	13.3	1.11	85.6	95.6	16.7	0	8.89	94.4	27.8	60	1.11	77.8	3.33	27.8	0	65.6	11.1	61.1	1.11	10	NA	NA	NA	NA	NA	NA	NA
531433863	Vaginal Tract Biopsy	15	3.81	44.9	36.4	66.3	0.88	17.6	4.99	2.05	29.9	34.3	41.6	31.4	25.8	3.23	9.97	11.4	9.97	27.9	1.17	22.9	17.8	8.47	50.8	37.7	2.12	11	4.66	17.4	2.54	7.63	3.39	28.4	0.85	5.93	0	6.36	34.7	5.51	0.85	0.42	NA	NA	NA	NA	NA	NA	NA
531434061	Vaginal Tract Biopsy	40.4	8.09	19.9	31.6	39	6.62	23.5	9.56	2.21	26.5	30.1	67.6	14.7	19.9	0.74	13.2	56.6	9.56	12.5	2.94	53.3	7.85	10.3	28.5	21.5	4.96	18.2	8.26	20.7	6.2	10.7	3.31	19.4	0.41	5.37	0.83	7.44	77.3	7.02	1.24	2.48	NA	NA	NA	NA	NA	NA	NA
531434265	Vaginal Tract Biopsy	1.43	16.4	4.29	77.9	98.6	6.43	31.4	2.14	8.57	85.7	76.4	96.4	4.29	13.6	1.43	80.7	0	80.7	1.43	4.29	0	4.41	0	95.6	98.5	4.41	0	75	100	85.3	80.9	2.94	13.2	0	39.7	0	54.4	0	54.4	0	1.47	NA	NA	NA	NA	NA	NA	NA
531434469	Vaginal Tract Biopsy	0.19	9.59	3.76	86.5	95.9	5.64	23.9	0.56	1.5	92.7	49.2	93.8	5.64	19.4	0.56	80.1	5.26	77.6	0.94	2.26	0.41	11.6	0	88	90.5	10.7	0.41	7.85	95.9	57	45	10.7	17.8	1.24	48.3	0	76	7.02	73.6	1.24	5.79	NA	NA	NA	NA	NA	NA	NA
531434667	Vaginal Tract Biopsy	5.99	8.65	29.7	55.7	84.9	3.1	10.2	5.1	6.87	48.1	37.5	76.9	24.8	21.5	3.77	49.4	12.9	47.5	14.2	0.89	2.39	11.4	1.36	84.8	73.4	3.41	2.04	11.2	83.8	10.9	11.2	4.6	60.8	4.26	17.2	0.17	40.2	28.1	33.4	4.77	2.9	NA	NA	NA	NA	NA	NA	NA
531434764	Vaginal Tract Biopsy	31.7	6.35	44.4	17.5	41.3	4.76	23.8	7.94	1.59	12.7	9.52	47.6	38.1	23.8	3.17	9.52	38.1	7.94	33.3	3.17	53.5	28.3	0.53	17.6	10.2	14.4	27.8	2.67	3.21	1.07	1.07	2.14	24.6	0	2.67	2.14	3.21	82.4	1.07	1.6	4.81	NA	NA	NA	NA	NA	NA	NA
531435063	Vaginal Tract Biopsy	10.7	12.7	39	37.6	89.3	16.6	15.6	3.9	1.95	63.9	59	40	47.3	43.9	0.98	26.8	27.3	19	8.78	1.46	4.84	7.66	3.63	83.9	83.5	30.6	3.23	36.3	81.5	65.7	76.2	8.87	6.85	1.21	43.1	0.4	27	9.68	25.4	0.4	4.03	NA	NA	NA	NA	NA	NA	NA
531435268	Vaginal Tract Biopsy	3.66	7.33	31.4	57.6	80.1	4.45	33	0.52	6.81	55.5	67.3	67.3	31.9	29.6	0.52	47.1	11.5	45	19.6	3.14	2.67	12	0	85.3	81.3	10.7	1.33	13.3	72	17.3	29.3	1.33	66.7	2.67	28	0	68	20	66.7	4	2.67	NA	NA	NA	NA	NA	NA	NA
531435467	Vaginal Tract Biopsy	2.54	12.8	20.8	63.9	94.2	0.85	13.1	26.3	16.1	31.3	42.8	74.9	34.3	71.7	26.2	52.8	3.47	51.5	6.67	1.97	0.75	10.7	0.25	88.3	89.6	14	3.01	42.1	94.9	35.5	43.6	7.27	46	0.88	40.6	1.25	24.1	10.3	22.3	0.63	5.26	3.85	15.4	0	80.8	88.5	11.5	3.85
531435560	Vaginal Tract Biopsy	16.8	6.32	38.9	37.9	44.2	4.21	34.7	0	6.32	36.8	38.9	42.1	34.7	15.8	1.05	35.8	35.8	28.4	35.8	2.11	13.6	32.5	3.9	50	27.3	27.3	6.49	6.49	7.14	1.3	2.6	3.25	24.7	10.4	13.6	0	13.6	70.1	11	15.6	5.19	NA	NA	NA	NA	NA	NA	NA
531435665	Vaginal Tract Biopsy	4.11	11	9.59	75.3	98.6	1.37	20.5	0	28.8	71.2	23.3	43.8	21.9	60.3	0	17.8	1.37	16.4	9.59	6.85	0	5.69	0	94.3	100	14.6	0	71.5	98.4	72.4	41.5	25.2	8.94	0	72.4	0	19.5	0	19.5	0	7.32	NA	NA	NA	NA	NA	NA	NA
531435864	Vaginal Tract Biopsy	0.7	4.23	7.31	87.8	90.8	8.8	42.3	19.1	8.98	84.3	62.4	84	12	31.6	7.31	31.6	7.13	30.5	3.87	4.31	0.27	5.8	0.2	93.7	92.9	21	9.43	47.5	97.8	43.9	43.2	2.76	47.8	0.61	47.7	4.72	66.5	8.15	63	1.15	6.94	0	2.78	0	97.2	94.4	13.9	25
531436163	Vaginal Tract Biopsy	5.37	17.1	17	60.5	89.4	5.57	33.1	4.81	2.53	86.7	78.1	95.6	1.49	7.34	0.44	17.1	18.2	16.1	0.36	2.81	3.16	12.4	1.46	83	87.8	12.4	6.33	28.7	93.4	30.2	43.8	20.9	62.3	0.49	24.6	1.7	65.9	14.1	61.3	0	9.25	NA	NA	NA	NA	NA	NA	NA
531436260	Vaginal Tract Biopsy	NA	NA	NA	NA	NA	NA	NA	NA	NA	NA	NA	NA	NA	NA	NA	NA	NA	NA	NA	NA	57.6	33.3	3.03	6.06	3.03	3.03	36.4	6.06	9.09	3.03	3.03	3.03	18.2	0	6.06	3.03	3.03	81.8	3.03	0	3.03	NA	NA	NA	NA	NA	NA	NA
531436662	Vaginal Tract Biopsy	11.2	8.67	28.1	52	74.5	3.06	27.6	0.51	3.06	70.9	14.3	73.5	14.8	11.2	0	48.5	25	41.3	11.2	4.59	13.6	12.1	2.86	71.4	65	17.9	0.71	5.71	66.4	42.1	22.9	0.71	26.4	1.43	17.9	0	37.1	34.3	34.3	2.86	10.7	NA	NA	NA	NA	NA	NA	NA
531436867	Vaginal Tract Biopsy	16.9	26.2	16.9	40	58.5	0	44.6	1.54	7.69	29.2	27.7	40	30.8	13.8	0	41.5	10.8	38.5	24.6	1.54	7.81	53.1	0	39.1	42.2	1.56	0	9.38	9.38	7.81	4.69	0	39.1	3.12	4.69	0	20.3	15.6	18.8	1.56	1.56	NA	NA	NA	NA	NA	NA	NA
531437266	Vaginal Tract Biopsy	NA	NA	NA	NA	NA	NA	NA	NA	NA	NA	NA	NA	NA	NA	NA	NA	NA	NA	NA	NA	51.4	8.57	2.86	37.1	20	20	20	5.71	2.86	0	17.1	2.86	5.71	5.71	0	2.86	5.71	74.3	5.71	8.57	8.57	NA	NA	NA	NA	NA	NA	NA
531437763	Vaginal Tract Biopsy	2.88	17.3	16.3	63.5	87.5	7.69	51.9	14.4	14.4	63.5	59.6	85.6	17.3	25	7.69	57.7	23.1	47.1	5.77	9.62	0	4.55	3.03	92.4	83.3	18.2	0	9.09	97	33.3	48.5	19.7	45.5	0	21.2	0	45.5	22.7	39.4	0	21.2	NA	NA	NA	NA	NA	NA	NA
531437861	Vaginal Tract Biopsy	1.27	5.06	22.8	70.9	98.7	5.06	60.8	6.33	12.7	88.6	82.3	88.6	6.33	13.9	1.27	81	21.5	67.1	7.59	10.1	2.6	7.79	0	89.6	97.4	16.9	1.3	59.7	98.7	81.8	80.5	1.3	33.8	0	39	1.3	70.1	3.9	67.5	2.6	10.4	NA	NA	NA	NA	NA	NA	NA
531438262	Vaginal Tract Biopsy	2.75	42.2	2.75	52.3	99.1	22	34.9	0.92	2.75	88.1	9.17	96.3	26.6	20.2	0	52.3	24.8	52.3	5.5	7.34	0	34.5	0	65.5	89.7	34.5	0	6.9	82.8	44.8	6.9	3.45	75.9	13.8	3.45	0	69	13.8	58.6	27.6	6.9	NA	NA	NA	NA	NA	NA	NA
531438368	Vaginal Tract Biopsy	13	6	34.2	46.8	76.5	3.83	32.2	4.5	9.33	37.7	32.3	33.3	47.7	25.3	1.83	27.7	15	30.8	36.5	3.83	4.39	15.3	2.1	78.2	88.4	15.6	2.87	33	54.1	37.9	34.9	5.83	17.9	9.36	27.1	1.43	35.1	33	30.5	11.1	6.69	NA	NA	NA	NA	NA	NA	NA
531439161	Vaginal Tract Biopsy	31.1	1.67	36.7	30.6	29.7	1.94	32.5	20	0.28	7.22	26.4	33.9	45	27.2	10	14.7	22.8	14.7	43.1	1.11	29.8	19.2	4.56	46.5	22.4	13.9	22.9	4.02	17.3	1.61	3.49	1.61	27.2	4.02	9.65	2.41	21.8	41.8	19.4	5.63	5.9	14.3	7.14	10.7	67.9	32.1	14.3	3.57
531439565	Vaginal Tract Biopsy	0.36	16.1	3.21	80.4	95.7	0.71	68.6	0.36	13.9	89.6	33.9	75.7	12.1	26.8	0.36	79.6	3.21	2.5	4.64	6.43	0	14.9	0	85.1	87.9	11.3	1.42	56.7	97.9	59.6	36.2	7.8	17	0.71	39	0	71.6	4.26	3.55	0	11.3	NA	NA	NA	NA	NA	NA	NA
531439766	Vaginal Tract Biopsy	0.28	3.93	10.7	85.1	85.1	5.9	28.9	1.12	0.84	66.6	75.3	94.1	11.8	19.9	0.56	46.6	4.49	46.1	3.93	0.84	1.03	1.44	0.82	96.7	96.3	7.39	0.41	2.05	97.1	44.8	38.6	1.85	81.3	1.44	13.6	0	82.1	2.67	80.9	1.03	4.72	NA	NA	NA	NA	NA	NA	NA
531439869	Vaginal Tract Biopsy	3.77	18.5	12.1	65.7	88.7	2.26	8.68	3.02	3.4	43.4	10.6	67.5	21.5	57.7	2.64	48.3	1.89	47.5	4.91	0.75	0.13	17.8	0.13	81.9	79.2	4.88	1.85	2.37	90.2	10.3	1.45	5.94	72.6	1.45	32.8	1.32	55.4	1.58	54.4	0.79	2.64	0	29.1	0	70.9	56.4	1.82	3.64
531439964	Vaginal Tract Biopsy	NA	NA	NA	NA	NA	NA	NA	NA	NA	NA	NA	NA	NA	NA	NA	NA	NA	NA	NA	NA	NA	NA	NA	NA	NA	NA	NA	NA	NA	NA	NA	NA	NA	NA	NA	NA	NA	NA	NA	NA	NA	NA	NA	NA	NA	NA	NA	NA
531440067	Vaginal Tract Biopsy	NA	NA	NA	NA	NA	NA	NA	NA	NA	NA	NA	NA	NA	NA	NA	NA	NA	NA	NA	NA	42.9	16.1	10.7	30.4	8.93	5.36	41.1	5.36	0	0	1.79	1.79	19.6	0	1.79	0	5.36	87.5	85.7	0	1.79	NA	NA	NA	NA	NA	NA	NA
531440162	Vaginal Tract Biopsy	12.5	12	12.5	62.9	66.3	1.31	65.5	5.24	5.62	28.5	43.4	81.3	23.4	36.9	4.12	36.7	50.9	37.6	10.3	4.68	5.2	33	1.45	60.3	40.2	2.25	16.2	25.3	67.5	10.9	26.9	21.8	41.7	0.81	37.4	7.63	48.4	64.8	37.5	0.58	2.31	0	34.2	0	65.8	64.5	3.95	34.2
531440264	Vaginal Tract Biopsy	NA	NA	NA	NA	NA	NA	NA	NA	NA	NA	NA	NA	NA	NA	NA	NA	NA	NA	NA	NA	NA	NA	NA	NA	NA	NA	NA	NA	NA	NA	NA	NA	NA	NA	NA	NA	NA	NA	NA	NA	NA	NA	NA	NA	NA	NA	NA	NA
531440366	Vaginal Tract Biopsy	NA	NA	NA	NA	NA	NA	NA	NA	NA	NA	NA	NA	NA	NA	NA	NA	NA	NA	NA	NA	NA	NA	NA	NA	NA	NA	NA	NA	NA	NA	NA	NA	NA	NA	NA	NA	NA	NA	NA	NA	NA	NA	NA	NA	NA	NA	NA	NA
531440661	Vaginal Tract Biopsy	0.81	5.91	2.04	91.2	97.8	4.48	43.4	0.41	1.22	89.6	80.2	95.5	4.28	5.09	0	64.6	13.6	57.4	2.85	4.07	3.12	9.38	1.04	86.5	87.5	18.8	1.04	19.8	78.1	51	55.2	1.04	59.4	0	19.8	0	59.4	18.8	57.3	2.08	11.5	NA	NA	NA	NA	NA	NA	NA
531400125	Vaginal Tract Biopsy	1.63	7.93	2.64	87.8	93.7	2.03	8.94	1.22	28.9	90.9	22.6	65.7	3.66	25	2.03	76.4	12.2	68.9	2.85	4.67	3.69	9.73	0.67	85.9	82.9	3.36	4.7	25.8	87.6	53.4	25.8	4.7	41.6	4.7	25.5	1.01	64.4	17.1	59.4	2.68	5.7	NA	NA	NA	NA	NA	NA	NA
531400426	Vaginal Tract Biopsy	1.47	4.9	18.1	75.5	96.6	15.2	39.2	0	11.3	84.3	72.5	99	7.84	27	0	57.8	44.6	35.3	0.98	16.2	0	21.3	0	78.7	90.2	59	0	34.4	98.4	41	39.3	6.56	63.9	1.64	42.6	0	45.9	41	29.5	0	44.3	NA	NA	NA	NA	NA	NA	NA
531400524	Vaginal Tract Biopsy	4.33	4.46	32.1	59.1	93.7	4.52	9.37	29.4	7.95	46.2	3.36	90.4	18	46.3	18.5	59.1	36.3	38.2	10.5	2.13	2.38	21	2.7	73.9	81.1	7.13	9.65	14.9	87.1	12.8	1.72	4.43	72.1	5.78	33.6	4.24	69	54.3	35.7	11.5	4.34	0	8.51	0	91.5	85.1	10.6	8.51
531401562	Vaginal Tract Biopsy	2.46	7.38	9.84	80.3	90.2	34.4	38.5	0.82	22.1	66.4	70.5	99.2	5.74	25.4	0	64.8	29.5	51.6	4.92	25.4	0.28	12.6	0	87.1	94.4	65.5	0.28	44.8	96.9	51.5	59.7	14	43.7	0.28	25.8	0	58.3	23.8	48.7	1.12	58.8	NA	NA	NA	NA	NA	NA	NA
531402224	Vaginal Tract Biopsy	0.18	2.57	18.3	78.9	99.1	3.12	53.9	0.92	20.2	78.5	83.1	95.6	14.3	34.5	1.1	63.7	15.2	57.8	9.72	2.02	0.94	2.5	0	96.6	97.5	14.4	0.62	50	96.6	55	53.1	3.75	53.4	3.12	38.8	0.31	62.5	11.6	58.4	4.69	10.3	NA	NA	NA	NA	NA	NA	NA
531402464	Vaginal Tract Biopsy	3.16	3.71	44.8	48.4	95.2	3.3	14.4	3.85	21.7	82.4	66.2	87.2	8.65	52.1	2.61	73.1	10.9	66.9	21.4	2.2	4.43	9.49	2.85	83.2	88.9	12	2.69	40.7	87.7	47	35.4	10.4	49.7	1.74	64.2	1.42	72.6	14.7	66.6	6.65	5.7	NA	NA	NA	NA	NA	NA	NA
531403963	Vaginal Tract Biopsy	8.08	6.13	35.4	50.4	98.1	3.9	35.4	1.95	3.34	51.3	70.5	95.3	18.4	34.8	1.39	60.4	10.3	58.5	17.5	2.23	3.27	19	3.92	73.9	90.2	18.3	1.31	5.23	90.8	15	23.5	7.19	72.5	3.27	24.2	1.31	55.6	21.6	51.6	3.92	15.7	NA	NA	NA	NA	NA	NA	NA
531405065	Vaginal Tract Biopsy	55.1	2.9	34.8	7.25	21.7	5.8	17.4	0	1.45	0	31.9	56.5	29	5.8	0	7.25	72.5	1.45	30.4	4.35	46.4	20	10.9	22.7	18.2	18.2	33.6	5.45	0	0	3.64	2.73	21.8	3.64	0.91	0	5.45	83.6	1.82	6.36	6.36	NA	NA	NA	NA	NA	NA	NA
531405261	Vaginal Tract Biopsy	1.06	9.15	15.1	74.6	89.8	22.2	15.1	0.35	38	62	60.2	89.8	8.1	76.4	0	53.2	27.8	45.8	3.17	7.75	0.32	11	0.32	88.3	91.2	46.4	0	67.2	98.4	56.5	57.4	14.5	46.4	0	42.3	0	42.6	23.7	35.6	0.32	38.2	NA	NA	NA	NA	NA	NA	NA
531405663	Vaginal Tract Biopsy	8.08	4.37	20.7	66.8	88.4	2.28	27.4	8.46	4.47	80.4	63	94	7.51	9.6	1.24	36.9	35.9	28	13.6	1.14	35.4	16.3	3.76	44.5	37.6	15.7	11.6	17.6	28.8	15.4	20.1	1.88	33.9	4.08	10.7	2.51	21.9	52.7	18.5	8.15	4.7	NA	NA	NA	NA	NA	NA	NA
531405727	Vaginal Tract Biopsy	25	38.9	13.9	22.2	100	25	22.2	5.56	41.7	72.2	47.2	91.7	41.7	47.2	2.78	47.2	8.33	47.2	8.33	16.7	0	76.1	2.17	21.7	97.8	54.3	2.17	78.3	91.3	73.9	54.3	4.35	21.7	13	80.4	2.17	41.3	4.35	37	0	21.7	NA	NA	NA	NA	NA	NA	NA
531406669	Vaginal Tract Biopsy	3.83	8.94	12.8	74.5	95.5	3.62	27.9	1.91	10	69.8	31.9	90.9	12.3	20.6	1.06	64	38.7	42.8	6.17	2.34	1.61	9.97	1.41	87	95.6	17.1	1.31	65.5	89.4	60	44.5	10.2	21.9	2.52	31.5	0.4	62.9	20.1	54.9	1.61	9.67	NA	NA	NA	NA	NA	NA	NA
531406824	Vaginal Tract Biopsy	62.4	5.58	22.3	9.64	25.9	1.52	11.2	13.7	1.02	0	19.8	76.1	21.8	21.8	5.08	5.58	51.8	3.05	17.3	0.51	49.2	22.8	8.81	19.2	22.3	15	24.1	5.96	2.07	0	5.44	0	31.9	12.2	6.99	2.07	13	59.1	9.33	10.6	3.37	NA	NA	NA	NA	NA	NA	NA
531407026	Vaginal Tract Biopsy	0.36	6.13	3.85	89.7	99.5	9.38	24.2	0.36	1.92	97.4	93	99	2.64	16.9	0.24	72.8	45.1	42.5	7.93	2.04	0	5.13	1.28	93.6	97.4	25.6	0	56.4	94.9	73.1	84.6	8.97	39.7	0	48.7	0	79.5	15.4	67.9	10.3	10.3	NA	NA	NA	NA	NA	NA	NA
531407765	Vaginal Tract Biopsy	11.5	1.28	63.5	23.7	71.8	1.28	32.1	21.8	0.64	23.7	56.4	58.3	73.7	50.6	13.5	26.3	28.2	19.9	54.5	0	8	9.33	4	78.7	81.3	8	12	41.3	72	49.3	65.3	5.33	29.3	4	41.3	8	64	20	60	2.67	2.67	NA	NA	NA	NA	NA	NA	NA
531408760	Vaginal Tract Biopsy	NA	NA	NA	NA	NA	NA	NA	NA	NA	NA	NA	NA	NA	NA	NA	NA	NA	NA	NA	NA	19.4	8.33	25	47.2	33.3	8.33	13.9	11.1	13.9	11.1	13.9	5.56	13.9	2.78	19.4	0	25	63.9	13.9	8.33	11.1	NA	NA	NA	NA	NA	NA	NA
531409764	Vaginal Tract Biopsy	39	18.7	16.3	26	44.7	5.69	22	7.32	6.5	14.6	27.6	82.9	14.6	22.8	4.07	17.1	43.1	9.76	21.1	1.63	21.8	35.7	4.2	38.2	36.1	23.5	15.1	8.4	16.4	2.52	8.82	2.1	45.4	0.42	11.8	0.42	25.6	65.1	11.3	4.62	5.88	NA	NA	NA	NA	NA	NA	NA
531410262	Vaginal Tract Biopsy	0.93	12.1	4.18	82.8	85.6	5.57	27.6	0	5.8	91.9	85.4	97.7	1.16	11.6	0	72.2	9.98	65.7	1.86	4.18	1.68	9.24	1.68	87.4	75.6	14.3	0.84	31.1	83.2	17.6	26.9	13.4	58	0.84	19.3	0	68.9	7.56	63.9	0	10.9	NA	NA	NA	NA	NA	NA	NA
531410327	Vaginal Tract Biopsy	21.4	16.7	35.7	26.2	88.1	2.38	14.3	9.52	2.38	2.38	7.14	33.3	59.5	33.3	2.38	7.14	52.4	4.76	38.1	0	23.4	20.8	2.6	53.2	90.9	13	9.09	3.9	6.49	2.6	9.09	3.9	26	0	10.4	6.49	2.6	79.2	0	3.9	3.9	NA	NA	NA	NA	NA	NA	NA
531410525	Vaginal Tract Biopsy	8.11	13.5	10.8	67.6	97.3	24.3	54.1	0	5.41	94.6	91.9	97.3	8.11	2.7	0	64.9	8.11	62.2	0	18.9	NA	NA	NA	NA	NA	NA	NA	NA	NA	NA	NA	NA	NA	NA	NA	NA	NA	NA	NA	NA	NA	NA	NA	NA	NA	NA	NA	NA
531411122	Vaginal Tract Biopsy	51.5	6.14	29.5	12.9	32.2	3.29	19	7.49	1.8	0	23.5	66.5	12.1	14.2	0.75	17.1	32.9	7.78	18.9	1.2	33.5	26.7	7.93	31.9	18	15.3	15	7.27	1.24	0.19	4.78	1.05	34.8	1.15	3.92	0.96	14.1	46	7.74	2.29	4.4	NA	NA	NA	NA	NA	NA	NA
531411662	Vaginal Tract Biopsy	18	10.1	13.3	58.6	70.1	4.44	26.9	5.92	8.88	49.4	48.5	59.2	14.8	20.4	0.89	47.6	14.8	45.9	10.9	5.03	27.5	30.6	1.56	40.3	41.3	2.34	20.5	14.5	20.5	7.27	9.09	5.71	21.8	0.26	11.7	0.26	25.5	43.6	21.8	0.26	2.6	NA	NA	NA	NA	NA	NA	NA
531411826	Vaginal Tract Biopsy	NA	NA	NA	NA	NA	NA	NA	NA	NA	NA	NA	NA	NA	NA	NA	NA	NA	NA	NA	NA	NA	NA	NA	NA	NA	NA	NA	NA	NA	NA	NA	NA	NA	NA	NA	NA	NA	NA	NA	NA	NA	NA	NA	NA	NA	NA	NA	NA
531413063	Vaginal Tract Biopsy	4.29	16.1	12.3	67.3	87.3	0.53	31	10.3	14	80.3	52.1	74.6	18.2	29.8	6.76	60.2	34	44.3	15	0.65	5.15	17.3	0.79	76.7	81.4	12.1	10.3	39.1	78.3	37.2	42.4	15.8	38.2	2.97	39.6	4.55	51.5	24.3	40.2	3.76	5.35	0	11.3	0	88.7	88.7	8.06	22.6
531414427	Vaginal Tract Biopsy	29.7	7.74	27.7	34.8	42.6	4.52	18.7	10.3	10.3	11.6	12.9	45.2	24.5	21.9	4.52	11	27.7	11.6	32.9	3.87	41.5	21.6	7.22	29.6	15.7	9.79	35.1	9.79	10.3	6.19	6.7	1.03	16.8	1.03	9.54	0	6.96	58	6.19	0.52	1.55	NA	NA	NA	NA	NA	NA	NA
531414666	Vaginal Tract Biopsy	NA	NA	NA	NA	NA	NA	NA	NA	NA	NA	NA	NA	NA	NA	NA	NA	NA	NA	NA	NA	NA	NA	NA	NA	NA	NA	NA	NA	NA	NA	NA	NA	NA	NA	NA	NA	NA	NA	NA	NA	NA	NA	NA	NA	NA	NA	NA	NA
531415064	Vaginal Tract Biopsy	5.36	19.6	8.04	67	93.8	13.4	36.6	1.79	44.6	82.1	48.2	80.4	20.5	32.1	1.79	64.3	36.6	59.8	5.36	6.25	1.11	11.1	1.11	86.7	91.1	30	5.56	67.8	87.8	52.2	38.9	18.9	15.6	1.11	55.6	0	61.1	6.67	56.7	1.11	12.2	NA	NA	NA	NA	NA	NA	NA
531416123	Vaginal Tract Biopsy	1.12	3.13	11.2	84.6	75.8	0.67	50.1	0.67	2.68	84.3	79.2	90.4	7.83	6.71	0.67	50.3	16.8	39.6	4.47	0.22	2.87	4.42	1.32	91.4	85.4	4.19	1.77	23.2	89.8	59.8	64.2	3.97	35.5	0.66	16.3	0	51.4	14.1	46.8	1.77	3.31	NA	NA	NA	NA	NA	NA	NA
531416460	Vaginal Tract Biopsy	8.75	10.8	25.9	54.5	83.8	3.03	29.6	2.36	4.04	40.4	64.6	88.2	39.7	33	0.67	39.7	24.9	36.7	21.5	4.38	5.33	31	1.69	62	63	12.1	5.08	3.39	32	15.5	31.7	5.57	44.6	1.21	34.1	4.6	37.3	20.6	34.1	2.91	2.91	0	25.7	2.86	71.4	74.3	20	5.71
531417764	Vaginal Tract Biopsy	43.4	8.2	32	16.4	33.6	3.12	18.4	5.86	1.56	1.56	44.9	63.3	39.1	15.6	3.91	19.1	28.1	12.5	41	0.39	24.9	29.8	4.93	40.4	27.5	15.5	10.3	4.46	6.57	3.76	11.3	0.94	45.1	2.35	6.57	1.17	18.8	44.8	10.8	4.46	5.63	NA	NA	NA	NA	NA	NA	NA
531418027	Vaginal Tract Biopsy	3.06	12.5	12.9	71.5	79.8	8.48	69	2.09	2.36	60.6	80	34.2	5.15	12.9	1.25	56.1	38	35.2	3.62	9.46	0.23	7.46	1.63	90.7	80	10	1.17	32.9	81.4	40.3	80	2.33	9.79	0.93	24.2	1.4	53.1	13.8	46.6	1.86	7.69	NA	NA	NA	NA	NA	NA	NA
531418161	Vaginal Tract Biopsy	NA	NA	NA	NA	NA	NA	NA	NA	NA	NA	NA	NA	NA	NA	NA	NA	NA	NA	NA	NA	1.39	6.94	2.78	88.9	79.2	26.4	6.94	37.5	83.3	27.8	18.1	11.1	26.4	0	33.3	0	23.6	26.4	16.7	0	9.72	NA	NA	NA	NA	NA	NA	NA
531418367	Vaginal Tract Biopsy	3.9	9.09	16.9	70.1	85.7	5.19	50.6	2.6	23.4	57.1	62.3	70.1	20.8	11.7	1.3	29.9	13	35.1	37.7	5.19	4.88	9.76	4.88	80.5	80.5	7.32	12.2	43.9	43.9	36.6	39	9.76	29.3	12.2	29.3	2.44	39	39	36.6	17.1	4.88	NA	NA	NA	NA	NA	NA	NA
531418828	Vaginal Tract Biopsy	NA	NA	NA	NA	NA	NA	NA	NA	NA	NA	NA	NA	NA	NA	NA	NA	NA	NA	NA	NA	NA	NA	NA	NA	NA	NA	NA	NA	NA	NA	NA	NA	NA	NA	NA	NA	NA	NA	NA	NA	NA	NA	NA	NA	NA	NA	NA	NA
531418923	Vaginal Tract Biopsy	7.23	14.5	21.7	56.6	88	1.2	25.3	4.82	6.02	44.6	48.2	88	33.7	39.8	3.61	51.8	18.1	39.8	33.7	1.2	2.25	7.87	1.12	88.8	84.3	7.87	12.4	29.2	83.1	24.7	28.1	6.74	65.2	1.12	29.2	0	53.9	27	34.8	13.5	4.49	NA	NA	NA	NA	NA	NA	NA
531419162	Vaginal Tract Biopsy	2.94	17.6	1.47	77.9	98.5	5.88	13.2	1.47	5.88	97.1	83.8	95.6	4.41	1.47	0	29.4	23.5	25	2.94	2.94	NA	NA	NA	NA	NA	NA	NA	NA	NA	NA	NA	NA	NA	NA	NA	NA	NA	NA	NA	NA	NA	NA	NA	NA	NA	NA	NA	NA
531419264	Vaginal Tract Biopsy	3.16	9.47	28.4	58.9	96.8	3.16	13.7	1.05	24.2	72.6	43.2	53.7	18.9	44.2	0	29.5	12.6	25.3	32.6	3.16	0	1.79	0	98.2	98.7	14.4	5.71	61.8	98.2	90.4	56.9	1.96	6.04	0	53	5.38	20.9	2.94	18.8	0	4.73	NA	NA	NA	NA	NA	NA	NA
531419366	Vaginal Tract Biopsy	NA	NA	NA	NA	NA	NA	NA	NA	NA	NA	NA	NA	NA	NA	NA	NA	NA	NA	NA	NA	NA	NA	NA	NA	NA	NA	NA	NA	NA	NA	NA	NA	NA	NA	NA	NA	NA	NA	NA	NA	NA	NA	NA	NA	NA	NA	NA	NA
531419569	Vaginal Tract Biopsy	NA	NA	NA	NA	NA	NA	NA	NA	NA	NA	NA	NA	NA	NA	NA	NA	NA	NA	NA	NA	NA	NA	NA	NA	NA	NA	NA	NA	NA	NA	NA	NA	NA	NA	NA	NA	NA	NA	NA	NA	NA	NA	NA	NA	NA	NA	NA	NA
531419765	Vaginal Tract Biopsy	5.81	11.1	9.23	73.8	92.3	13.2	34.4	3.25	18.1	69.7	38.8	94.4	4.1	12	0.34	19.8	14.5	19	5.64	5.81	10.1	17.6	4.15	68.1	67.4	24.4	14.5	53.1	58.8	40.7	31.1	8.29	33.7	2.07	28.5	0.52	10.4	37	7.25	1.04	8.03	NA	NA	NA	NA	NA	NA	NA
531419868	Vaginal Tract Biopsy	0	44.4	9.52	46	90.5	7.94	57.1	4.76	76.2	58.7	57.1	84.1	9.52	50.8	11.1	84.1	9.52	73	20.6	11.1	0	6.82	0	93.2	100	18.2	2.27	75	97.7	77.3	75	13.6	36.4	0	70.5	2.27	75	4.55	75	0	9.09	NA	NA	NA	NA	NA	NA	NA
531420322	Vaginal Tract Biopsy	3.85	15.4	38.5	42.3	100	7.69	38.5	3.85	19.2	38.5	57.7	84.6	19.2	46.2	0	42.3	30.8	46.2	11.5	7.69	NA	NA	NA	NA	NA	NA	NA	NA	NA	NA	NA	NA	NA	NA	NA	NA	NA	NA	NA	NA	NA	NA	NA	NA	NA	NA	NA	NA
531420762	Vaginal Tract Biopsy	2.33	10.6	15.9	71.2	81.3	3.1	42.2	3.22	10.2	69.4	70.1	84.9	5.99	9.2	0.44	50.3	25.1	44.2	2.44	2.99	0.67	7.72	0.34	91.3	94.3	10.4	2.68	41.6	91.9	37.9	39.6	27.9	35.6	2.35	26.2	1.34	51	14.1	44.3	12.4	4.03	NA	NA	NA	NA	NA	NA	NA
531420860	Vaginal Tract Biopsy	1.2	19.3	10.8	68.7	92.8	12	56.6	12	19.3	80.7	69.9	84.3	9.64	21.7	4.82	36.1	4.82	37.3	1.2	13.3	0	10.7	3.57	85.7	96.4	14.3	3.57	67.9	96.4	75	78.6	7.14	21.4	0	50	0	21.4	0	21.4	10.7	3.57	NA	NA	NA	NA	NA	NA	NA
531421168	Vaginal Tract Biopsy	34.7	6.12	40.8	18.4	26.5	2.04	16.3	30.6	2.04	0	30.6	40.8	42.9	40.8	10.2	14.3	69.4	8.16	53.1	2.04	29.2	18	8.99	43.8	23.6	8.99	27	5.62	3.37	0	12.4	0	22.5	15.7	5.62	0	4.49	77.5	2.25	16.9	4.49	NA	NA	NA	NA	NA	NA	NA
531421360	Vaginal Tract Biopsy	NA	NA	NA	NA	NA	NA	NA	NA	NA	NA	NA	NA	NA	NA	NA	NA	NA	NA	NA	NA	NA	NA	NA	NA	NA	NA	NA	NA	NA	NA	NA	NA	NA	NA	NA	NA	NA	NA	NA	NA	NA	NA	NA	NA	NA	NA	NA	NA
531422261	Vaginal Tract Biopsy	NA	NA	NA	NA	NA	NA	NA	NA	NA	NA	NA	NA	NA	NA	NA	NA	NA	NA	NA	NA	NA	NA	NA	NA	NA	NA	NA	NA	NA	NA	NA	NA	NA	NA	NA	NA	NA	NA	NA	NA	NA	NA	NA	NA	NA	NA	NA	NA
531423068	Vaginal Tract Biopsy	7.14	7.14	4.29	81.4	91.4	0	30	11.4	8.57	67.1	70	87.1	18.6	22.9	2.86	54.3	38.6	42.9	15.7	0	10.6	4.55	1.52	83.3	69.7	16.7	3.03	27.3	65.2	24.2	28.8	4.55	39.4	0	42.4	1.52	40.9	42.4	27.3	1.52	1.52	NA	NA	NA	NA	NA	NA	NA
531423565	Vaginal Tract Biopsy	NA	NA	NA	NA	NA	NA	NA	NA	NA	NA	NA	NA	NA	NA	NA	NA	NA	NA	NA	NA	NA	NA	NA	NA	NA	NA	NA	NA	NA	NA	NA	NA	NA	NA	NA	NA	NA	NA	NA	NA	NA	NA	NA	NA	NA	NA	NA	NA
531424067	Vaginal Tract Biopsy	18.5	14.8	11.1	55.6	44.4	29.6	44.4	11.1	29.6	3.7	44.4	22.2	0	40.7	11.1	74.1	22.2	55.6	11.1	22.2	NA	NA	NA	NA	NA	NA	NA	NA	NA	NA	NA	NA	NA	NA	NA	NA	NA	NA	NA	NA	NA	NA	NA	NA	NA	NA	NA	NA
531424569	Vaginal Tract Biopsy	10.3	15.1	20.5	54.1	82.7	1.08	25.4	3.78	2.16	58.4	46.5	81.1	17.8	10.3	0.54	45.9	20	42.2	10.3	1.08	10.1	16.8	2.68	70.5	61.1	16.1	16.1	16.1	61.1	18.1	19.5	2.68	44.3	5.37	14.8	0.67	36.9	30.2	28.9	4.7	4.7	NA	NA	NA	NA	NA	NA	NA
531424661	Vaginal Tract Biopsy	NA	NA	NA	NA	NA	NA	NA	NA	NA	NA	NA	NA	NA	NA	NA	NA	NA	NA	NA	NA	NA	NA	NA	NA	NA	NA	NA	NA	NA	NA	NA	NA	NA	NA	NA	NA	NA	NA	NA	NA	NA	NA	NA	NA	NA	NA	NA	NA
531425525	Vaginal Tract Biopsy	NA	NA	NA	NA	NA	NA	NA	NA	NA	NA	NA	NA	NA	NA	NA	NA	NA	NA	NA	NA	NA	NA	NA	NA	NA	NA	NA	NA	NA	NA	NA	NA	NA	NA	NA	NA	NA	NA	NA	NA	NA	NA	NA	NA	NA	NA	NA	NA
531425664	Vaginal Tract Biopsy	23	4.92	49.2	23	65.6	0	29.5	9.84	11.5	13.1	36.1	39.3	32.8	23	3.28	24.6	21.3	16.4	26.2	3.28	20.5	31.5	4.11	43.8	34.2	6.85	16.4	6.85	16.4	1.37	9.59	2.74	32.9	8.22	15.1	1.37	30.1	42.5	23.3	12.3	4.11	NA	NA	NA	NA	NA	NA	NA
531425767	Vaginal Tract Biopsy	1.66	5.23	17.3	75.8	96.8	0.89	7.65	0.13	3.32	83.7	65.3	94.4	24.5	33.8	0.38	40.8	40.8	30.5	4.34	1.28	1.86	1.86	0.37	95.9	94.1	18.2	0.74	5.95	93.7	75.1	60.6	1.49	40.5	0.74	27.1	0	43.5	15.2	39.8	0.37	4.83	NA	NA	NA	NA	NA	NA	NA
531425963	Vaginal Tract Biopsy	NA	NA	NA	NA	NA	NA	NA	NA	NA	NA	NA	NA	NA	NA	NA	NA	NA	NA	NA	NA	NA	NA	NA	NA	NA	NA	NA	NA	NA	NA	NA	NA	NA	NA	NA	NA	NA	NA	NA	NA	NA	NA	NA	NA	NA	NA	NA	NA
531426060	Vaginal Tract Biopsy	10.1	2.52	14.5	73	87.4	2.52	25.8	3.14	20.8	83.6	73	67.9	13.2	15.7	0.63	61.6	3.14	49.7	35.8	4.4	31.8	2.27	18.2	47.7	20.5	13.6	9.09	13.6	15.9	13.6	13.6	0	0	2.27	9.09	4.55	20.5	34.1	18.2	2.27	4.55	NA	NA	NA	NA	NA	NA	NA
531426266	Vaginal Tract Biopsy	NA	NA	NA	NA	NA	NA	NA	NA	NA	NA	NA	NA	NA	NA	NA	NA	NA	NA	NA	NA	NA	NA	NA	NA	NA	NA	NA	NA	NA	NA	NA	NA	NA	NA	NA	NA	NA	NA	NA	NA	NA	NA	NA	NA	NA	NA	NA	NA
531426465	Vaginal Tract Biopsy	28.8	7.84	11.8	51.6	41.8	4.58	18.3	5.88	5.23	25.5	24.8	53.6	19	18.3	2.61	38.6	45.8	30.7	20.3	1.31	37.4	18.2	1.48	42.9	24.6	11.3	6.4	8.37	20.2	7.88	6.9	0.99	30.5	0.99	8.37	0	18.7	58.1	14.8	1.48	1.97	NA	NA	NA	NA	NA	NA	NA
531427066	Vaginal Tract Biopsy	NA	NA	NA	NA	NA	NA	NA	NA	NA	NA	NA	NA	NA	NA	NA	NA	NA	NA	NA	NA	NA	NA	NA	NA	NA	NA	NA	NA	NA	NA	NA	NA	NA	NA	NA	NA	NA	NA	NA	NA	NA	NA	NA	NA	NA	NA	NA	NA
531427224	Vaginal Tract Biopsy	24.8	10.8	27.7	36.6	19.4	7.01	18.8	11.1	7.64	3.18	38.9	42.4	22	21	8.92	17.2	8.28	16.2	36.3	4.78	37.9	17.1	6.28	38.7	13.4	18.6	27.3	3.68	4.09	1.77	6.14	1.23	24.4	0.55	4.77	1.77	6.14	10.5	5.46	2.46	4.37	NA	NA	NA	NA	NA	NA	NA
531427423	Vaginal Tract Biopsy	2.41	4.06	23.4	70.1	63.4	8.92	26.4	36.7	72	85	83.5	33.9	5.62	77.9	26.5	13.5	14.6	12.7	10.6	1.23	1.19	5.55	0.61	92.6	94.2	42.9	17.1	77.8	94.8	64	83.1	3.5	18.9	0.27	93.8	17.9	26.8	5.65	25.1	7.32	14.4	0.85	8.07	0	91.1	94.5	24.2	21
531428321	Vaginal Tract Biopsy	1.14	6.27	21.1	71.5	66.5	4.94	52.3	2.28	18.1	75.3	84.8	96	11.8	19.4	0.76	29.1	28.9	24.5	4.75	4.37	1.05	4.9	3.5	90.6	89.9	38.1	2.1	2.45	90.6	53.8	64.7	5.59	69.9	7.34	24.1	1.05	43	10.8	38.8	17.1	23.1	NA	NA	NA	NA	NA	NA	NA
531429863	Vaginal Tract Biopsy	29	5.48	37.7	27.8	45.7	6.28	22.2	6.82	1.74	12.7	27.8	29	21.5	16.7	1.74	7.22	41	6.02	18.4	3.07	27	20.2	6.58	46.2	28.8	4.91	7.13	3.29	2.26	0.49	5.26	2.01	22.2	0.34	4.08	0.34	2.16	71.7	1.28	0.98	1.67	15.7	7.84	3.92	72.5	35.3	7.84	9.8
531430123	Vaginal Tract Biopsy	17.6	11.8	25.5	45.1	88.2	5.88	17.6	3.92	11.8	23.5	49	47.1	27.5	37.3	5.88	39.2	39.2	31.4	19.6	9.8	8.08	14.1	5.05	72.7	75.8	7.07	0	11.1	70.7	10.1	25.3	0	54.5	0	14.1	0	24.2	60.6	14.1	4.04	1.01	NA	NA	NA	NA	NA	NA	NA
531431121	Vaginal Tract Biopsy	1.6	20.7	4.79	72.9	82.4	5.85	44.7	1.6	20.7	43.6	53.2	55.9	47.3	78.7	1.6	52.1	12.2	53.2	18.1	5.32	2.74	24	0	73.3	93.2	13	0.68	28.8	90.4	26.7	31.5	8.22	54.8	2.05	71.2	0	53.4	16.4	47.9	1.37	5.48	NA	NA	NA	NA	NA	NA	NA
531431661	Vaginal Tract Biopsy	1.9	12.5	11	74.7	97	11	25.7	3.66	44.2	65.4	78.6	56	18.7	85	7.05	41.6	45.5	27.1	8.27	4.47	1.68	10.2	0.56	87.5	92.5	18.5	3.59	76.3	83.5	55.7	74.4	24.6	35.5	1.8	86.5	2.24	38.8	23.7	32.2	5.39	4.94	0	9.68	0	90.3	100	19.4	9.68
531432226	Vaginal Tract Biopsy	NA	NA	NA	NA	NA	NA	NA	NA	NA	NA	NA	NA	NA	NA	NA	NA	NA	NA	NA	NA	NA	NA	NA	NA	NA	NA	NA	NA	NA	NA	NA	NA	NA	NA	NA	NA	NA	NA	NA	NA	NA	NA	NA	NA	NA	NA	NA	NA
531432520	Vaginal Tract Biopsy	2.32	9.95	6.47	81.3	91.7	1.99	27.5	11.3	1.33	77.4	79.8	84.9	29.9	19.1	3.98	59.7	16.9	51.2	20.4	1.49	1.22	3.66	1.22	93.9	93.9	12.2	7.32	20.7	87.8	72	76.8	1.22	64.6	9.76	19.5	1.22	85.4	8.54	78	7.32	7.32	NA	NA	NA	NA	NA	NA	NA
531433361	Vaginal Tract Biopsy	0.94	7.06	11.1	80.9	98.4	21.6	36.2	1.41	4.47	90.1	94.8	96.2	2.35	11.3	0	68.7	14.6	60.7	3.29	9.41	0.48	5.74	1.91	91.9	86.6	34.4	0.48	36.4	93.3	60.8	76.6	0.96	27.3	1.44	37.8	0.48	66.5	10.5	65.6	1.44	14.4	NA	NA	NA	NA	NA	NA	NA
531433564	Vaginal Tract Biopsy	5.29	36	12.2	46.6	97.9	7.41	37	0.53	2.12	75.7	36	90.5	1.59	6.35	0.53	53.4	29.6	41.8	1.06	7.94	3.17	34.9	0	61.9	87.3	12.7	0	49.2	93.7	28.6	22.2	4.76	39.7	0	34.9	0	27	19	23.8	0	12.7	NA	NA	NA	NA	NA	NA	NA
531434360	Vaginal Tract Biopsy	17.2	11.1	26.3	45.5	59.6	2.02	11.1	6.06	2.02	18.2	14.1	50.5	35.4	33.3	4.04	5.05	39.4	3.03	29.3	1.01	19.8	14.5	5.34	60.3	62.6	14.5	7.63	1.53	16.8	10.7	16	3.05	22.9	4.58	4.58	0	3.05	67.9	0	5.34	5.34	NA	NA	NA	NA	NA	NA	NA
531434862	Vaginal Tract Biopsy	9.52	31	7.14	52.4	95.2	9.52	28.6	2.38	4.76	50	45.2	9.52	71.4	54.8	2.38	52.4	21.4	42.9	2.38	4.76	0.85	38.1	0.85	60.2	85.6	5.08	2.54	18.6	69.5	22	28	15.3	13.6	5.08	58.5	0.85	45.8	17.8	38.1	1.69	4.24	NA	NA	NA	NA	NA	NA	NA
531435969	Vaginal Tract Biopsy	1.04	4.82	13.7	80.5	87	4.09	18.3	8.45	4.25	61.6	68.7	70.3	18.8	32.6	5.54	27.2	14.1	24.4	13.6	6.58	2.76	19.4	1.49	76.3	63.3	11.6	8.27	8.12	68.7	16.7	22.2	24.7	37.8	1.12	37.2	4.1	18.8	28.6	13.8	0.82	8.86	1.38	8.28	2.07	88.3	66.9	11.7	13.1
531436464	Vaginal Tract Biopsy	3.73	6.89	23.2	66.1	89	3.3	39.9	1.58	1	82.9	35.4	90.2	14.8	5.16	0.14	47.6	8.46	47.1	8.32	2.44	25.8	16.3	1.12	56.7	55.1	8.43	18.5	9.55	50.6	27	16.9	9.55	36.5	4.49	12.9	2.25	23	44.4	21.3	1.69	1.12	NA	NA	NA	NA	NA	NA	NA
531437024	Vaginal Tract Biopsy	34.1	9.09	23.9	33	58	3.41	64.8	7.95	15.9	52.3	72.7	70.5	14.8	34.1	1.14	28.4	47.7	43.2	17	4.55	57.3	18.8	1.71	22.2	12	8.55	43.6	1.71	9.4	5.98	11.1	0	21.4	0.85	5.13	0	11.1	85.5	83.8	0.85	6.84	NA	NA	NA	NA	NA	NA	NA
531437465	Vaginal Tract Biopsy	5.54	3.81	46.7	43.9	38.1	0.69	13.5	1.38	0.35	28.4	26.3	40.5	63.3	10	0	19.4	12.5	18.7	48.8	2.08	6.92	6.92	10.1	76.1	66	6.29	2.52	0.63	61.6	48.4	49.1	1.89	21.4	18.2	7.55	0	40.9	19.5	37.7	17	7.55	NA	NA	NA	NA	NA	NA	NA
531437562	Vaginal Tract Biopsy	6.67	6.67	6.67	80	93.3	0	66.7	0	36.7	86.7	93.3	93.3	6.67	3.33	0	60	23.3	50	0	0	NA	NA	NA	NA	NA	NA	NA	NA	NA	NA	NA	NA	NA	NA	NA	NA	NA	NA	NA	NA	NA	NA	NA	NA	NA	NA	NA	NA
531437668	Vaginal Tract Biopsy	33.3	6.67	36.7	23.3	26.7	6.67	40	6.67	6.67	0	50	83.3	23.3	26.7	6.67	13.3	80	3.33	20	6.67	46.3	22	4.88	26.8	14.6	19.5	17.1	2.44	0	0	0	0	36.6	2.44	2.44	0	12.2	90.2	4.88	2.44	9.76	NA	NA	NA	NA	NA	NA	NA
531438069	Vaginal Tract Biopsy	5.99	7.26	9.15	77.6	79.8	3.47	76.3	1.58	35.6	69.4	82.3	82	12.3	38.8	1.26	51.7	33.1	45.4	13.2	5.68	20.3	29.4	0.7	49.7	41.3	17.5	3.5	23.8	25.9	17.5	25.2	6.99	25.2	5.59	21	0	34.3	62.2	23.1	7.69	9.09	NA	NA	NA	NA	NA	NA	NA
531438461	Vaginal Tract Biopsy	0	9.97	4.47	85.6	97.3	3.09	80.1	1.03	40.9	93.5	79	86.3	4.81	12.4	0	73.9	26.8	8.93	9.28	8.59	1.47	2.94	0	95.6	98.5	11.8	2.94	72.1	98.5	89.7	85.3	1.47	38.2	0	45.6	1.47	69.1	4.41	2.94	1.47	14.7	NA	NA	NA	NA	NA	NA	NA
531438865	Vaginal Tract Biopsy	5.75	1.82	30	62.4	73.8	2.83	37.4	9.95	8.85	58.6	70.4	90.3	6.48	20.8	3.92	41.5	40.8	31.3	8.76	0.55	8.7	10.8	1.91	78.6	67.7	5.91	15.9	21.2	75.8	29.1	47.4	3.22	48.2	1.13	17	2	40.1	43.8	31	10.5	2	6.06	3.03	3.03	87.9	75.8	12.1	30.3
531439660	Vaginal Tract Biopsy	2.7	6.98	6.76	83.6	94.8	5.86	27.7	7.21	9.23	88.7	57	69.6	6.76	14.9	0.9	59.5	5.86	57.9	4.5	3.38	3.08	14.1	0.88	81.9	83.7	12.8	2.2	42.3	76.2	58.6	36.6	3.96	18.5	1.32	23.3	0.44	31.7	14.5	29.5	0.88	7.93	NA	NA	NA	NA	NA	NA	NA
531440463	Vaginal Tract Biopsy	24.1	2.45	20.8	52.7	64.5	3.67	23.3	11.8	32.2	41.2	31.4	43.3	15.9	56.3	8.16	20.8	31	19.6	14.7	2.45	23.9	11.4	3.13	61.5	57	12.8	16.2	38.5	41.9	32.8	23.6	6.27	18.5	3.13	45.6	8.55	41	41.6	37.6	3.7	10.5	7.69	11.5	3.85	76.9	57.7	7.69	26.9
531440569	Vaginal Tract Biopsy	2.66	1.82	55.6	40	57.4	0.36	43.1	1.45	31.4	41	63.7	35.2	46.2	63.7	1.57	46.4	55.2	30.5	17.4	0.24	2.05	26.1	2.28	69.6	78.2	0.91	11.7	40.3	51.4	23.9	38.5	28.8	16.5	6.61	66.5	6.95	54.4	57.1	32.9	12.2	0.57	0	20	2	78	88	0	28
[truncated: 19 more columns]

## Sheet: Figure 3
Blank cell = sample not provided/processed; NA = insufficient cells isolated for flow cytometry analysis
	Figure 3A		Figure 3B				Figure 3C		Clinical Data
Study participant ID number (PTID)	%CCR5+ of PBMC CD8+ T Cells	%CD39+ of PBMC CD8+ T Cells	%CCR5+ of PBMC Th1 T Cells	%CD39+ of PBMC Th1 T Cells	%Granzyme B+ of PBMC Th1 T Cells	%HLA-DR+CD38+ of PBMC Th1 T Cells	%CCR5+ of PBMC Treg T Cells	%CD39+ of PBMC Treg T Cells	HSV2 Serology	BV Category	HIV Exposure	Unprotected sex acts last 30 days	Hormonal Contraceptive Use
531400268	21.9	1.88	54.2	4.08	14.4	2.52	54.2	4.08	Negative, nonreactive	Intermediate	Unexposed	12	Use hormonal contraceptives
531400362	15.1	5.02	75.9	24.6	54.8	36.8	75.9	24.6	Negative, nonreactive	Negative	Unexposed	7	Use hormonal contraceptives
531400761	11.7	0.4	38	1.38	58.5	3.94	38	1.38	Negative, nonreactive	Negative	Unexposed	8	Secondary amenorrhea
531401169	29.6	1.29	63	10.9	86.6	13.2	63	10.9	Negative, nonreactive	Negative	Unexposed	6	Had menses in 35
531401266	17.4	4.71	40.7	11.7	82.1	13	40.7	11.7	Negative, nonreactive	Negative	Unexposed	8	Use hormonal contraceptives
531402163	14	2.84	76.5	29	46.7	24.2	76.5	29	Negative, nonreactive	Positive	Unexposed	14	Had menses in 35
531402365	29	1.78	49.5	4.49	31.6	2.77	49.5	4.49	Negative, nonreactive	Negative	Unexposed	20	Use hormonal contraceptives
531402769	28.6	3.2	50.1	7.56	76	6.28	50.1	7.56	Negative, nonreactive	Intermediate	Unexposed	5	Secondary amenorrhea
531402961	7.3	1.92	58.6	14.3	21.5	15.1	58.6	14.3	Negative, nonreactive	Negative	Unexposed	0	Secondary amenorrhea
531403069	48.3	0.3	87.9	1.46	65.7	5.04	87.9	1.46	Negative, nonreactive	Positive	Unexposed	4	Had menses in 35
531403566	14.7	3.91	40.4	7.48	76.3	8.72	40.4	7.48	Negative, nonreactive	Negative	Unexposed	1	Had menses in 35
531404263	27.1	1.95	61.6	4.03	90.6	6.49	61.6	4.03	Negative, nonreactive	NA	Unexposed	1	Secondary amenorrhea
531404462	19.7	1.54	68.3	17.9	56.1	18.9	68.3	17.9	Negative, nonreactive	NA	Unexposed	0	Use hormonal contraceptives
531404624	24.1	1.39	46.7	1.93	73.1	4.08	46.7	1.93	Negative, nonreactive	Negative	Exposed	0	Had menses in 35
531404964	23.4	0.87	48.9	2.42	74.4	3.43	48.9	2.42	Negative, nonreactive	NA	Unexposed	3	Use hormonal contraceptives
531405164	14.9	1.22	54.9	22.8	31.3	20.9	54.9	22.8	Negative, nonreactive	Negative	Unexposed	8	Had menses in 35
531405424	12.8	2.37	71	20.9	16	29.9	71	20.9	Negative, nonreactive	NA	Exposed	0	Had menses in 35
531405567	41.4	2.05	90.1	8.36	60.8	17	90.1	8.36	Negative, nonreactive	Negative	Unexposed	12	Had menses in 35
531406466	36.4	4.87	80.7	5.72	50.1	7.74	80.7	5.72	Negative, nonreactive	NA	Unexposed	8	Had menses in 35
531406561	18.2	0.22	91.1	2.09	52.7	4.88	91.1	2.09	Negative, nonreactive	Negative	Unexposed	12	Had menses in 35
531407162	24.9	1.49	83.2	4.33	60.3	7.66	83.2	4.33	Negative, nonreactive	Positive	Unexposed	8	Use hormonal contraceptives
531407366	30.4	0.75	76.1	2.5	34.9	8.51	76.1	2.5	Negative, nonreactive	Positive	Unexposed	4	Use hormonal contraceptives
531407868	13.4	2.67	63.5	7.45	11.2	6.66	63.5	7.45	Negative, nonreactive	Negative	Unexposed	30	Had menses in 35
531408361	17.3	0.66	22.2	2.19	82.1	3.19	22.2	2.19	Negative, nonreactive	Negative	Unexposed	20	Had menses in 35
531408468	24	5.74	72.4	1.38	69	5.02	72.4	1.38	Negative, nonreactive	Negative	Unexposed	20	Use hormonal contraceptives
531409020	10.2	1.28	50.7	4.36	73.5	5.27	50.7	4.36	Negative, nonreactive	Negative	Exposed	0	Had menses in 35
531409265	11	1.42	84.8	10.4	46.6	12.4	84.8	10.4	Negative, nonreactive	Negative	Unexposed	8	Secondary amenorrhea
531409360	24.7	1.7	67.5	5.3	64.8	7.15	67.5	5.3	Negative, nonreactive	Negative	Unexposed	1	Had menses in 35
531410461	14.4	0.13	72.9	1.85	21.3	9.95	72.9	1.85	Negative, nonreactive	Intermediate	Unexposed	1	Had menses in 35
531410664	36.4	0.27	90.6	2.51	43.7	5.24	90.6	2.51	Negative, nonreactive	Negative	Unexposed	16	Use hormonal contraceptives
531411260	7.87	1.75	19.4	1.42	91.5	1.97	19.4	1.42	Negative, nonreactive	Positive	Unexposed	8	Use hormonal contraceptives
531411527	20.6	1.04	61.2	1.79	59.7	2.25	61.2	1.79	Negative, nonreactive	Positive	Exposed	0	Had menses in 35
531411769	36.1	1.97	64.7	3.48	78.8	2.8	64.7	3.48	Negative, nonreactive	Negative	Unexposed	2	Had menses in 35
531411961	52.7	0.22	58	0.5	78.7	0.92	58	0.5	Negative, nonreactive	Positive	Unexposed	28	Had menses in 35
531412060	19.8	0.74	82.5	6.93	19.1	15.6	82.5	6.93	Negative, nonreactive	Negative	Unexposed	20	Use hormonal contraceptives
531412521	25.9	0.56	38.5	0.59	83.1	5.39	38.5	0.59	Negative, nonreactive	Negative	Exposed	0	Had menses in 35
531412763	35.4	0.075	42.4	1.69	48.6	3.64	42.4	1.69	Negative, nonreactive	Negative	Unexposed	24	Use hormonal contraceptives
531412926	18.6	3.25	81.3	7.5	15.1	8.11	81.3	7.5	Negative, nonreactive	Negative	Exposed	1	NA
531413166	19.4	1.27	53.3	6.47	84.1	10.8	53.3	6.47	Negative, nonreactive	Positive	Unexposed	12	Had menses in 35
531413268	8.46	1.27	75.9	8.72	59.5	7.18	75.9	8.72	Negative, nonreactive	Negative	Unexposed	0	Had menses in 35
531413665	29.9	1.01	73.9	1.11	85.1	4.17	73.9	1.11	Negative, nonreactive	Negative	Unexposed	30	Use hormonal contraceptives
531413864	13.6	1.44	51.9	1.59	29.1	5.25	51.9	1.59	Negative, nonreactive	Negative	Unexposed	4	Use hormonal contraceptives
531413969	35.5	1.01	82.6	1.34	64.5	4.28	82.6	1.34	Negative, nonreactive	Negative	Unexposed	30	Use hormonal contraceptives
531414167	17.8	0.75	39.5	3.86	20.5	4.11	39.5	3.86	Negative, nonreactive	Negative	Unexposed	3	Had menses in 35
531415363	19.1	0.71	46.2	1.74	50.2	3.25	46.2	1.74	Negative, nonreactive	Negative	Unexposed	0	Secondary amenorrhea
531415561	28.5	2.18	79.6	5.35	64.4	12.5	79.6	5.35	Negative, nonreactive	Negative	Unexposed	4	Use hormonal contraceptives
531415669	19.1	0.19	74	1.03	48.6	5.1	74	1.03	Negative, nonreactive	Negative	Unexposed	12	Use hormonal contraceptives
531416663	32.7	1.08	75.2	0.89	61.8	2.22	75.2	0.89	Negative, nonreactive	Negative	Unexposed	8	Had menses in 35
531416962	44.6	0.6	40.1	0.68	77.8	3.69	40.1	0.68	Negative, nonreactive	Negative	Unexposed	16	Use hormonal contraceptives
531417127	12.2	1.38	56.2	4	8.78	1.81	56.2	4	Negative, nonreactive	Negative	Exposed	12	Had menses in 35
531417265	14.4	1.83	57.1	4.14	64	6.86	57.1	4.14	Negative, nonreactive	Intermediate	Unexposed	12	Use hormonal contraceptives
531418263	14.1	0.96	43.8	2.16	46.7	3.18	43.8	2.16	Negative, nonreactive	Positive	Unexposed	13	Secondary amenorrhea
531418462	36.5	4.86	89.5	8.62	10.5	10.5	89.5	8.62	Negative, nonreactive	Negative	Unexposed	1	Use hormonal contraceptives
531418660	19.2	1.69	93.8	1.64	72.4	4.6	93.8	1.64	Negative, nonreactive	Negative	Unexposed	8	Had menses in 35
531419463	14.4	1.53	42.3	0.85	33.5	9.3	42.3	0.85	Negative, nonreactive	Negative	Unexposed	4	Had menses in 35
531419960	17.6	0.87	33.1	2.17	65.3	3.37	33.1	2.17	Negative, nonreactive	Negative	Unexposed	4	Use hormonal contraceptives
531420165	36.5	0.29	82.6	3.56	49.6	8.35	82.6	3.56	Negative, nonreactive	Negative	Unexposed	16	Use hormonal contraceptives
531420561	32	1.67	85.2	4.74	58.6	6.16	85.2	4.74	Negative, nonreactive	Negative	Unexposed	4	Use hormonal contraceptives
531420669	11	1.49	51.5	7.29	47.2	11.9	51.5	7.29	Negative, nonreactive	Negative	Unexposed	4	Had menses in 35
531421265	9.22	0.26	30.8	5.07	78.7	8.81	30.8	5.07	Negative, nonreactive	Negative	Unexposed	1	Had menses in 35
531421667	15.9	1.3	66.9	9.16	49	12	66.9	9.16	Negative, nonreactive	Intermediate	Unexposed	8	Had menses in 35
531421723	23.8	0.21	37.4	1.2	57.8	3.34	37.4	1.2	Negative, nonreactive	Negative	Exposed	1	Use hormonal contraceptives
531421966	13.1	1.47	68.8	4.53	4.81	6.62	68.8	4.53	Negative, nonreactive	Intermediate	Unexposed	12	Had menses in 35
531422065	30.2	0.21	36.3	2.45	62.8	4.59	36.3	2.45	Negative, nonreactive	Negative	Unexposed	2	Use hormonal contraceptives
531422567	31.4	1.12	86.1	3.35	16.9	13.9	86.1	3.35	Negative, nonreactive	Negative	Unexposed	8	Use hormonal contraceptives
531422768	31	0.15	78.8	1.72	31.7	12.6	78.8	1.72	Negative, nonreactive	Negative	Unexposed	4	Secondary amenorrhea
531423161	24.4	0.81	77.4	4.77	69.2	6.13	77.4	4.77	Negative, nonreactive	Negative	Unexposed	0	Use hormonal contraceptives
531423263	15.7	0.7	64.8	3.72	66.9	8.47	64.8	3.72	Negative, nonreactive	Negative	Unexposed	16	Use hormonal contraceptives
531423367	9.62	0.12	81.5	1.44	61.4	33.2	81.5	1.44	Negative, nonreactive	Negative	Unexposed	12	Secondary amenorrhea
531423462	12.3	2.21	55.6	1.83	51.8	13.8	55.6	1.83	Negative, nonreactive	Negative	Unexposed	25	Had menses in 35
531423660	41	0.23	84.3	1.28	62.1	8.13	84.3	1.28	Negative, nonreactive	Negative	Unexposed	1	Had menses in 35
531423766	25.7	0.63	77.2	1.28	12.3	11.5	77.2	1.28	Negative, nonreactive	Negative	Unexposed	0	Had menses in 35
531423964	28.4	1.1	74.7	4.12	82.6	3.61	74.7	4.12	Negative, nonreactive	Negative	Unexposed	2	Had menses in 35
531424162	24.4	2.29	77.8	14	28.9	17.5	77.8	14	Negative, nonreactive	Negative	Unexposed	8	Use hormonal contraceptives
531424463	15.8	1.33	73.7	8	34.8	14.3	73.7	8	Negative, nonreactive	Negative	Unexposed	9	Use hormonal contraceptives
531424765	41.6	0.22	85.9	1.9	72.5	5.81	85.9	1.9	Negative, nonreactive	Negative	Unexposed	0	Had menses in 35
531424868	39.5	3.2	68.9	7.08	30.8	4.84	68.9	7.08	Negative, nonreactive	Negative	Unexposed	12	Had menses in 35
531424960	40	1.3	80.6	2.14	81.1	6.03	80.6	2.14	Negative, nonreactive	Negative	Unexposed	1	Had menses in 35
531425327	57.4	0.11	30.5	0.11	75.4	9.35	30.5	0.11	Negative, nonreactive	Negative	Exposed	8	Secondary amenorrhea
531425461	39.6	2.06	90.9	6.68	40.6	11.5	90.9	6.68	Negative, nonreactive	Negative	Unexposed	6	Secondary amenorrhea
531425865	18.9	0.5	79	5.11	28	16	79	5.11	Negative, nonreactive	Negative	Unexposed	10	Use hormonal contraceptives
531426562	22	4	37.7	4.28	72.2	6.53	37.7	4.28	Negative, nonreactive	Intermediate	Unexposed	16	Use hormonal contraceptives
531426668	11.2	1.17	35.5	4.63	86.2	4.88	35.5	4.63	Negative, nonreactive	Negative	Unexposed	8	Use hormonal contraceptives
531426763	29.7	0.89	73	5.16	54.2	5.4	73	5.16	Negative, nonreactive	Positive	Unexposed	12	Had menses in 35
531429021	26.4	2.89	75.3	7.46	39.2	11.4	75.3	7.46	Negative, nonreactive	Negative	Exposed	2	Use hormonal contraceptives
531429468	24.8	0.86	89.2	4.12	38.8	6.61	89.2	4.12	Negative, nonreactive	Negative	Unexposed	4	Had menses in 35
531429760	20.2	1.55	77.9	9.04	18.2	13.1	77.9	9.04	Negative, nonreactive	Negative	Unexposed	10	Had menses in 35
531430261	36.4	2.09	79.1	8.2	61.3	11.6	79.1	8.2	Negative, nonreactive	Negative	Unexposed	12	Had menses in 35
531430369	14.1	3.01	46.2	6.05	51.8	8.02	46.2	6.05	Negative, nonreactive	Negative	Unexposed	23	Use hormonal contraceptives
531431026	14	0.26	67.8	0.82	86.7	3.64	67.8	0.82	Negative, nonreactive	Intermediate	Exposed	0	Secondary amenorrhea
531431264	38.5	1.4	57.8	4.44	26.7	42.3	57.8	4.44	Negative, nonreactive	Intermediate	Unexposed	2	Had menses in 35
531431463	7.56	0.44	68.5	9.78	18.8	15.2	68.5	9.78	Negative, nonreactive	Negative	Unexposed	8	Use hormonal contraceptives
531431765	12	1.74	74.8	16.3	37.1	23.3	74.8	16.3	Negative, nonreactive	Negative	Unexposed	12	Use hormonal contraceptives
531431868	10.4	2.49	76.2	5.16	30.2	5.99	76.2	5.16	Negative, nonreactive	Positive	Unexposed	0	Had menses in 35
531432165	33.3	2.31	76.9	5.48	41	5.29	76.9	5.48	Negative, nonreactive	Negative	Unexposed	0	Use hormonal contraceptives
531432762	13.4	1.61	43	4.77	56.8	4.26	43	4.77	Negative, nonreactive	Negative	Unexposed	0	Use hormonal contraceptives
531432860	17.2	1.02	48.9	4.29	70	5.39	48.9	4.29	Negative, nonreactive	Negative	Unexposed	10	Use hormonal contraceptives
531432968	32.4	0.61	78	1.95	50.9	2.87	78	1.95	Negative, nonreactive	Negative	Unexposed	2	Secondary amenorrhea
531433269	68.3	0.26	85.3	0.38	71.5	1.15	85.3	0.38	Negative, nonreactive	Negative	Unexposed	10	Had menses in 35
531433468	45.6	1.87	53.1	0.7	89.8	1.05	53.1	0.7	Negative, nonreactive	Negative	Unexposed	6	Secondary amenorrhea
531433863	15.7	0.65	78.1	7.31	35	12.7	78.1	7.31	Negative, nonreactive	Negative	Unexposed	6	Use hormonal contraceptives
531434061	16.2	5.05	55.5	5	39	7.86	55.5	5	Negative, nonreactive	Negative	Unexposed	12	Use hormonal contraceptives
531434265	14	1.29	67.7	2.95	59.3	5.91	67.7	2.95	Negative, nonreactive	Negative	Unexposed	4	Had menses in 35
531434469	33.3	0.28	43.6	0.83	83.1	1.86	43.6	0.83	Negative, nonreactive	Positive	Unexposed	16	Had menses in 35
531434667	13.2	3.05	50.7	7.69	66.8	7.69	50.7	7.69	Negative, nonreactive	Negative	Unexposed	0	Use hormonal contraceptives
531434764	3.05	0.25	8.41	1.22	81.5	3.24	8.41	1.22	Negative, nonreactive	Negative	Unexposed	8	Use hormonal contraceptives
531435063	28.1	1.15	69.2	2.02	21.8	3.4	69.2	2.02	Negative, nonreactive	Negative	Unexposed	14	Had menses in 35
531435268	21.7	1.12	68.1	6.48	36.6	12.5	68.1	6.48	Negative, nonreactive	Intermediate	Unexposed	16	Had menses in 35
531435467	17.3	1.72	63.9	4.89	58.1	12.2	63.9	4.89	Negative, nonreactive	Negative	Unexposed	10	Use hormonal contraceptives
531435665	15	0.7	52.5	5.77	56.6	11.7	52.5	5.77	Negative, nonreactive	Negative	Unexposed	12	Use hormonal contraceptives
531435864	10.3	0.93	63.4	5.6	25.7	6.24	63.4	5.6	Negative, nonreactive	Intermediate	Unexposed	0	Had menses in 35
531436163	12.8	1.52	89.2	7.87	45.9	15	89.2	7.87	Negative, nonreactive	Negative	Unexposed	8	Use hormonal contraceptives
531436260	14.2	0.75	35.7	1.73	56.4	6.48	35.7	1.73	Negative, nonreactive	Negative	Unexposed	8	Use hormonal contraceptives
531436662	34.6	1.06	72	3.54	64.9	7.51	72	3.54	Negative, nonreactive	Negative	Unexposed	12	Secondary amenorrhea
531436867	26.5	1.53	58.6	1.88	38.1	4.02	58.6	1.88	Negative, nonreactive	Intermediate	Unexposed	12	Had menses in 35
531437266	16.5	0.35	78.6	3.98	30	9.04	78.6	3.98	Negative, nonreactive	Negative	Unexposed	6	Secondary amenorrhea
531437763	16.9	0.43	53.2	1.22	74.9	8.54	53.2	1.22	Negative, nonreactive	Negative	Unexposed	4	Secondary amenorrhea
531437861	29.4	1.19	60	1.94	59.7	2.17	60	1.94	Negative, nonreactive	Negative	Unexposed	12	Use hormonal contraceptives
531438262	47	1.13	68.1	1.06	40.3	1.49	68.1	1.06	Negative, nonreactive	Negative	Unexposed	12	Had menses in 35
531438368	43.9	1.03	67.8	1.53	74.2	1.64	67.8	1.53	Negative, nonreactive	Negative	Unexposed	12	Secondary amenorrhea
531439161	7.14	0.25	22.8	0.77	65.9	3.77	22.8	0.77	Negative, nonreactive	Intermediate	Unexposed	10	Secondary amenorrhea
531439565	47.8	0.78	79.2	3.86	57	10	79.2	3.86	Negative, nonreactive	Positive	Unexposed	12	Use hormonal contraceptives
531439766	4.98	0.3	37.4	0.69	83.3	3.91	37.4	0.69	Negative, nonreactive	Negative	Unexposed	14	Use hormonal contraceptives
531439869	20.8	0.47	18.1	1.28	84.1	4.33	18.1	1.28	Negative, nonreactive	Intermediate	Unexposed	12	Use hormonal contraceptives
531439964	23.5	1.52	43.1	2.65	61.5	6.35	43.1	2.65	Negative, nonreactive	Negative	Unexposed	6	Had menses in 35
531440067	11.2	0.84	65.6	3.29	54.3	7.14	65.6	3.29	Negative, nonreactive	Negative	Unexposed	8	Use hormonal contraceptives
531440162	24.2	0.78	42.8	0.68	89	3.88	42.8	0.68	Negative, nonreactive	Negative	Unexposed	26	Use hormonal contraceptives
531440264	15.1	5.18	64.3	5.07	36.5	12	64.3	5.07	Negative, nonreactive	Negative	Unexposed	12	Use hormonal contraceptives
531440366	22	1.51	50.2	1.14	84.3	5.3	50.2	1.14	Negative, nonreactive	Negative	Unexposed	4	Had menses in 35
531440661	27.6	1.62	57.6	1.53	78.8	4.42	57.6	1.53	Negative, nonreactive	Negative	Unexposed	10	Had menses in 35
531400125	40.1	1.91	87.7	4.91	78.5	11	87.7	4.91	Positive, reactive	Negative	Exposed	0	Use hormonal contraceptives
531400426	27.9	1.84	77.6	8.57	60.3	6.43	77.6	8.57	Positive, reactive	Negative	Exposed	0	Had menses in 35
531400524	26.2	3.22	88.6	8.49	69.8	16	88.6	8.49	Positive, reactive	Negative	Exposed	1	NA
531400629	30.8	1.13	89.8	5.09	43	15.6	89.8	5.09	Positive, reactive	Negative	Exposed	2	Had menses in 35
531401562	25.3	2.93	80.1	20.8	37.7	18.3	80.1	20.8	Positive, reactive	NA	Unexposed	4	Secondary amenorrhea
531402224	48.5	3.81	87.4	11.7	74.7	12.3	87.4	11.7	Positive, reactive	Intermediate	Exposed	6	Use hormonal contraceptives
531402464	13.7	4.18	58.9	15.5	34.7	12.7	58.9	15.5	Positive, reactive	Negative	Unexposed	1	Had menses in 35
531403963	48	0.27	69.9	7.04	15.6	10.8	69.9	7.04	Positive, reactive	Negative	Unexposed	6	Had menses in 35
531404367	41.5	1.79	80.4	1.59	35.3	4.34	80.4	1.59	Positive, reactive	Positive	Unexposed	3	Secondary amenorrhea
531405065	42.7	2.32	96.2	1.51	83	9.53	96.2	1.51	Positive, reactive	Negative	Unexposed	12	Had menses in 35
531405261	10.9	2.72	40.6	20.3	65.1	20.4	40.6	20.3	Positive, reactive	Positive	Unexposed	8	Had menses in 35
531405663	26.9	1.92	79.1	4.03	90.1	6.99	79.1	4.03	Positive, reactive	Negative	Unexposed	14	Had menses in 35
531405727	20.4	2.04	79.1	19.2	32.3	19.6	79.1	19.2	Positive, reactive	Negative	Exposed	16	Had menses in 35
531406669	39	2.87	82.4	3.91	74.1	9.52	82.4	3.91	Positive, reactive	Intermediate	Unexposed	21	Had menses in 35
531406824	9.8	1.53	74.1	8.21	61.9	13.8	74.1	8.21	Positive, reactive	Negative	Exposed	0	Use hormonal contraceptives
531407026	22.2	1.26	78.8	5.56	59.9	7.47	78.8	5.56	Positive, reactive	Negative	Exposed	0	Had menses in 35
531407765	33.3	1.4	88.8	29.8	42	43.6	88.8	29.8	Positive, reactive	Negative	Unexposed	8	Had menses in 35
531408760	45.6	1.03	85.3	2.05	26.1	5.34	85.3	2.05	Positive, reactive	Negative	Unexposed	8	Secondary amenorrhea
531409127	45.8	0.29	69.2	2.44	10.9	5.02	69.2	2.44	Positive, reactive	Negative	Exposed	0	Secondary amenorrhea
531409667	22.1	1.5	64.3	3.41	57.5	2.7	64.3	3.41	Positive, reactive	Positive	Unexposed	0	Secondary amenorrhea
531409764	28.3	4.11	69.4	17.5	35.3	17.1	69.4	17.5	Positive, reactive	Negative	Unexposed	14	Use hormonal contraceptives
531410262	8.09	1.25	79.5	5.13	16.7	12.8	79.5	5.13	Positive, reactive	Positive	Unexposed	16	Had menses in 35
531410327	11.1	1.81	32.3	2.85	72.6	2.77	32.3	2.85	Positive, reactive	Positive	Exposed	0	Had menses in 35
531410525	49.4	2.45	78.1	3.51	90.7	4.3	78.1	3.51	Positive, reactive	Negative	Exposed	1	Had menses in 35
531411122	36.7	0.57	74	3.31	38.5	5.54	74	3.31	Positive, reactive	Negative	Exposed	4	Use hormonal contraceptives
531411662	15.6	1.02	67.1	5.49	67.1	8.13	67.1	5.49	Positive, reactive	Negative	Unexposed	8	Use hormonal contraceptives
531411826	18.1	1.35	70.1	4.72	59.4	6.55	70.1	4.72	Positive, reactive	Negative	Exposed	20	Use hormonal contraceptives
531412169	29.2	0.16	86.6	0.35	72	6.31	86.6	0.35	Positive, reactive	Intermediate	Unexposed	12	Use hormonal contraceptives
531413063	25.8	0.68	82.6	3.97	36.9	8.78	82.6	3.97	Positive, reactive	Negative	Unexposed	12	Had menses in 35
531413362	52.8	5.97	88.5	15.5	74.5	8.7	88.5	15.5	Positive, reactive	NA	Unexposed	22	NA
531414427	43	1.08	97.1	3.58	61.1	5.88	97.1	3.58	Positive, reactive	Positive	Exposed	12	Had menses in 35
531414666	23.3	3.23	44	13.6	2.19	5.45	44	13.6	Positive, reactive	Negative	Unexposed	4	Had menses in 35
531415064	47	2.68	38.7	2.44	9.99	2.09	38.7	2.44	Positive, reactive	Negative	Unexposed	16	Use hormonal contraceptives
531416123	4.53	0.96	61.2	4.29	9.48	7.67	61.2	4.29	Positive, reactive	Positive	Exposed	8	Use hormonal contraceptives
531416460	28	0.24	62.2	5.05	18.2	9.33	62.2	5.05	Positive, reactive	Intermediate	Unexposed	6	Had menses in 35
531418027	77	1.52	95.1	5.86	30	11.5	95.1	5.86	Positive, reactive	Positive	Exposed	0	Had menses in 35
531418161	23.5	3.82	74.9	8.94	33.5	16.3	74.9	8.94	Positive, reactive	Negative	Unexposed	25	Use hormonal contraceptives
531418367	49.8	3.33	93	3.74	52.3	4.9	93	3.74	Positive, reactive	Positive	Unexposed	16	Use hormonal contraceptives
531418828	23.5	2.72	67.9	3.33	55.4	4.98	67.9	3.33	Positive, reactive	Negative	Exposed	0	Use hormonal contraceptives
531418923	27.2	0.95	58.2	3.34	24.3	4.94	58.2	3.34	Positive, reactive	Negative	Exposed	3	Use hormonal contraceptives
531419162	24.3	1.49	64.3	6.47	81	14	64.3	6.47	Positive, reactive	Intermediate	Unexposed	14	Had menses in 35
531419264	28.3	1.94	86.3	8.35	41.2	33.4	86.3	8.35	Positive, reactive	Intermediate	Unexposed	6	Use hormonal contraceptives
531419366	19	3.48	73.4	4.26	70.9	5.74	73.4	4.26	Positive, reactive	Negative	Unexposed	12	Secondary amenorrhea
531419569	19.4	1.95	71.1	7.4	42.8	9.56	71.1	7.4	Positive, reactive	Positive	Unexposed	12	Had menses in 35
531419765	23.3	1.39	76.5	3.98	61.8	6.12	76.5	3.98	Positive, reactive	Negative	Unexposed	12	Use hormonal contraceptives
531419868	16.6	0.75	65.2	4.52	6.57	5.1	65.2	4.52	Positive, reactive	Negative	Unexposed	4	Secondary amenorrhea
531420322	35.1	1.41	76.8	1.21	90.3	3.37	76.8	1.21	Positive, reactive	Intermediate	Exposed	0	Use hormonal contraceptives
531420762	13.3	3.4	52.7	5.8	80.7	10.6	52.7	5.8	Positive, reactive	Negative	Unexposed	8	Secondary amenorrhea
531420860	39.8	2.3	82.4	3.68	79.7	8.7	82.4	3.68	Positive, reactive	Negative	Unexposed	8	Use hormonal contraceptives
531421168	9.48	0.91	79.5	2.56	58.3	7.25	79.5	2.56	Positive, reactive	Negative	Unexposed	4	Use hormonal contraceptives
531421360	15.8	1.82	89.8	0.94	86.2	3.26	89.8	0.94	Positive, reactive	Positive	Unexposed	12	Had menses in 35
531422261	39.8	1.17	57.4	1.6	20.3	4.21	57.4	1.6	Positive, reactive	NA	Unexposed	8	Secondary amenorrhea
531423068	30.8	0.36	77.4	1.96	42.2	11.4	77.4	1.96	Positive, reactive	Negative	Unexposed	5	Had menses in 35
531423565	29.3	0.31	76.2	3.63	39.6	10.9	76.2	3.63	Positive, reactive	Negative	Unexposed	8	Had menses in 35
531424067	15.2	2.59	55.7	34.5	28.2	35.6	55.7	34.5	Positive, reactive	Intermediate	Unexposed	1	Secondary amenorrhea
531424569	47.4	0.71	58.3	0.82	76.2	2.16	58.3	0.82	Positive, reactive	Negative	Unexposed	12	Secondary amenorrhea
531424661	23.1	2.35	66.3	8.21	40.4	8.33	66.3	8.21	Positive, reactive	Negative	Unexposed	8	Use hormonal contraceptives
531425525	8.92	1.59	100	86.7	22	11.7	100	86.7	Positive, reactive	Negative	Exposed	0	Had menses in 35
531425664	49.9	3.56	82.7	7.14	19.9	11.5	82.7	7.14	Positive, reactive	Negative	Unexposed	0	Had menses in 35
531425767	24.9	0.4	93.2	2.93	31	17.2	93.2	2.93	Positive, reactive	Negative	Unexposed	0	Had menses in 35
531425963	37.4	1.51	88.8	5.36	14.6	17	88.8	5.36	Positive, reactive	Negative	Unexposed	9	Use hormonal contraceptives
531426060	30.3	1.9	74.5	12.5	26.3	30.3	74.5	12.5	Positive, reactive	Negative	Unexposed	4	Use hormonal contraceptives
531426266	20.4	2.11	69.7	4.63	40.3	5.18	69.7	4.63	Positive, reactive	Positive	Unexposed	12	Use hormonal contraceptives
531426465	33.6	1.47	68.2	1.32	57.3	2	68.2	1.32	Positive, reactive	Negative	Unexposed	20	Secondary amenorrhea
531427066	48.4	1.14	63.3	0.59	80.3	0.96	63.3	0.59	Positive, reactive	Negative	Unexposed	8	Secondary amenorrhea
531427224	24.3	1.7	73.9	1.46	32.3	2.99	73.9	1.46	Positive, reactive	Negative	Exposed	0	Use hormonal contraceptives
531427423	34.5	2.15	83.8	3.92	30.6	7.93	83.8	3.92	Positive, reactive	Intermediate	Exposed	1	Had menses in 35
531428321	16.1	0.28	89.9	4.8	59.8	7.63	89.9	4.8	Positive, reactive	Positive	Exposed	10	Had menses in 35
531428426	24.2	0.35	73.3	4.78	29.7	12.3	73.3	4.78	Positive, reactive	NA	Exposed	12	Use hormonal contraceptives
531428720	25.9	1.31	70.9	17.5	10.5	27.1	70.9	17.5	Positive, reactive	NA	Exposed	10	Use hormonal contraceptives
531429863	19.8	1.99	72.6	9.5	23.6	12.5	72.6	9.5	Positive, reactive	Negative	Unexposed	10	Had menses in 35
531430123	44.3	0.96	89.2	3.49	27.7	4.23	89.2	3.49	Positive, reactive	Negative	Exposed	7	Secondary amenorrhea
531431121	32.3	1.76	64.4	7.79	51.2	9.06	64.4	7.79	Positive, reactive	Negative	Exposed	7	Had menses in 35
531431569	30.6	1.93	71.3	14.3	41.2	13.1	71.3	14.3	Positive, reactive	NA	Unexposed	8	Had menses in 35
531431661	49.1	3.51	78.4	11.8	46.5	10.3	78.4	11.8	Positive, reactive	Negative	Unexposed	3	Use hormonal contraceptives
531432226	28	0.46	80.7	4.34	3.31	6.75	80.7	4.34	Positive, reactive	Positive	Exposed	0	NA
531432520	37.9	0.96	69.7	1.75	62.8	3.9	69.7	1.75	Positive, reactive	Negative	Exposed	3	Use hormonal contraceptives
531433361	20.2	1.54	20.6	1.3	94.2	2.8	20.6	1.3	Positive, reactive	Negative	Unexposed	3	Had menses in 35
531434360	15.8	0.52	37.8	2.6	40	7.03	37.8	2.6	Positive, reactive	Negative	Unexposed	12	Use hormonal contraceptives
531434862	30.2	0.9	45.3	3.54	87	7.64	45.3	3.54	Positive, reactive	Negative	Unexposed	9	Use hormonal contraceptives
531435969	28	0.16	66.6	0.97	71.8	2.46	66.6	0.97	Positive, reactive	Negative	Unexposed	12	Use hormonal contraceptives
531436066	33.6	3.43	73.8	8.87	40	9.38	73.8	8.87	Positive, reactive	NA	Unexposed	8	Had menses in 35
531436464	26.1	0.65	64.5	2.3	66.2	5.71	64.5	2.3	Positive, reactive	Negative	Unexposed	12	Use hormonal contraceptives
531437024	24.7	1.26	41.8	0.64	70.4	2	41.8	0.64	Positive, reactive	Positive	Exposed	0	Had menses in 35
531437465	21.7	0.18	49.1	1.36	82.7	2.29	49.1	1.36	Positive, reactive	Negative	Unexposed	12	Had menses in 35
531437562	22.3	1.32	58.1	2.72	73.9	3.27	58.1	2.72	Positive, reactive	Intermediate	Unexposed	30	Use hormonal contraceptives
531437668	20.2	2.4	81.7	6.89	22.8	11.3	81.7	6.89	Positive, reactive	Positive	Unexposed	4	Use hormonal contraceptives
531438069	15.6	1.48	48	12.3	53.7	16	48	12.3	Positive, reactive	Negative	Unexposed	25	Had menses in 35
531438865	13.8	2.06	55.5	4.01	6.41	7.76	55.5	4.01	Positive, reactive	Positive	Unexposed	18	Use hormonal contraceptives
531439660	47.7	2.57	55.8	1.91	82.9	6.48	55.8	1.91	Positive, reactive	Intermediate	Unexposed	12	Secondary amenorrhea
531440463	16.1	1.94	48.2	2.22	72.1	6.8	48.2	2.22	Positive, reactive	Negative	Unexposed	3	Had menses in 35
531440569	13.2	1.02	76.1	2.55	19.4	5.01	76.1	2.55	Positive, reactive	Negative	Unexposed	12	Had menses in 35

## Sheet: Figure 4
Figure 4H
Average proportion of each cell type between HSV- and HSV+
cell type	HSV seronegative	HSV seropositive	P.Value
B_cells	0.0193136	0.0161834	0.131072
CD4_T_cells	0.0332964	0.0363797	0.550176
CD8_T_cells	0.0377865	0.0381215	0.378115
cDC1	0.00262435	0.00138904	0.807235
cDC2	0.0173658	0.0170213	0.574084
Endothelial	0.0858039	0.108808	0.871842
Epithelial_1_(inner)	0.179522	0.129071	0.282154
Epithelial_2	0.0820724	0.0733106	0.68277
Epithelial_3	0.167159	0.170588	0.910394
Epithelial_4_(outer)	0.111299	0.0934186	0.263113
Fibroblasts	0.213772	0.252806	0.291316
M1 CD14hi Macrophages	0.00429532	0.00443171	0.379273
M1 FCN1hi Macrophages	0.00118916	0.00604123	0.535525
M2 Macrophages	0.0102719	0.0158748	0.910354
Mast_cells	0.00992332	0.0106714	0.699089
NK_cells	0.00455161	0.00401279	0.667365
pDCs	0.00118916	0.000617352	0.149044
VEDCs	0.015049	0.0173961	0.418432
T_regs	0.00351622	0.00385845	0.246582

## Sheet: Figure 5
Average proportion of each cell type between Shed- and Shed+
		Shed-	Shed+
Figure 5A	cell type	percent.Shed-	percent.Shed+	P.Value
	B_cells	0.0264216	0.00705019	0.0874485
	CD4_T_cells	0.027544	0.0442618	0.298143
	CD8_T_cells	0.0420875	0.0345835	0.92378
	cDC1	0.000187056	0.00246131	0.0315992
	cDC2	0.0178638	0.0162697	0.547033
	Endothelial	0.111485	0.10642	0.286264
	Epithelial_1_(inner)	0.125	0.132702	0.420162
	Epithelial_2	0.0745885	0.0721705	0.967244
	Epithelial_3	0.17153	0.169747	0.914815
	Epithelial_4_(outer)	0.0904415	0.0960744	0.938156
	Fibroblasts	0.262579	0.244087	0.76606
	M1 CD14hi Macrophages	0.00355406	0.00521463	0.192412
	M1 FCN1hi Macrophages	0.00341377	0.00838513	0.324883
	M2 Macrophages	0.010896	0.0203162	0.468457
	Mast_cells	0.0118313	0.00963664	0.215874
	NK_cells	0.00360082	0.00438029	0.80313
	pDCs	0.000561167	0.000667473	0.896367
	VEDCs	0.0145903	0.019899	0.551978
	T_regs	0.00182379	0.00567352	0.0937692
	Proportion of immune cell subsets between Shed- and Shed+ samples
		Shed+					Shed-
	cell type	sample_11	sample_10	sample_9	mean_prop	se	sample_7	sample_8	mean_prop	se	p_value
Figure 5B	CD8_T_cells	0.365821	0.545455	0.335443	0.415573	0.0655302	0.610915	0.489796	0.550356	0.0605598	0.838692
	CD4_T_cells	0.544726	0.353247	0.632911	0.510295	0.0825474	0.353873	0.454082	0.403977	0.0501042	0.318549
	T_regs	0.0634179	0.0961039	0.0253165	0.0616127	0.0204545	0.0211268	0.0382653	0.029696	0.00856927	0.247104
	NK_cells	0.0260347	0.00519481	0.00632911	0.0125195	0.00676551	0.0140845	0.0178571	0.0159708	0.00188632	0.932306
Figure 5D	M2 Macrophages	0.61528	0.491803	0.315789	0.474291	0.0868977	0.634831	0.588235	0.611533	0.0232981	0.910794
	M1 CD14hi Macrophages	0.114598	0.459016	0.684211	0.419275	0.165629	0.196629	0.20098	0.198805	0.00217559	0.140263
	M1 FCN1hi Macrophages	0.270123	0.0491803	NA	0.159652	0.110471	0.168539	0.210784	0.189662	0.0211225	0.709427
Figure 5F	VEDCs	0.453526	0.46281	0.700508	0.538948	0.0808244	0.46729	0.397163	0.432226	0.0350633	0.399847
	cDC2	0.467949	0.38843	0.258883	0.371754	0.0609252	0.523364	0.560284	0.541824	0.0184596	0.46674
	cDC1	0.0576923	0.123967	0.0406091	0.0740895	0.0254217	0.00233645	0.0106383	0.00648737	0.00415092	0.0215975
	pDCs	0.0208333	0.0247934	NA	0.0228134	0.00198003	0.00700935	0.0319149	0.0194621	0.0124528	0.723431
	Heatmap of T cell subsets gene expression (% of cells gene+) per Shed status
		cell type	CCR2	CD27	CD69	CLCA2	CTLA4	GZMA	GZMB	GZMK	IL2RA	IL7R	KLRB1	KLRD1
Figure 5C	Shed+	CD4_T_cells	12.5475	7.69962	39.924	42.2053	33.8403	47.0532	6.08365	5.60837	11.5019	64.7338	44.962	6.55894
		CD8_T_cells	19.9753	24.9075	42.0469	49.1985	15.4131	61.0358	26.5105	30.3329	10.2343	37.6079	24.4143	28.9766
		T_regs	16.9118	25.7353	27.9412	30.8824	72.0588	36.0294	8.08824	8.08824	41.1765	57.3529	38.9706	8.82353
		NK_cells	2.38095	2.38095	35.7143	40.4762	2.38095	52.381	40.4762	16.6667	9.52381	14.2857	21.4286	71.4286
	Shed-	CD4_T_cells	23.6207	13.9655	26.5517	15.6897	20	39.4828	1.55172	11.3793	9.48276	70.3448	41.0345	5
		CD8_T_cells	35.2144	32.0542	30.3612	11.5124	3.49887	55.4176	7.11061	34.6501	6.43341	62.1896	36.5688	22.6862
		T_regs	35.8974	30.7692	28.2051	23.0769	51.2821	46.1538	0	17.9487	12.8205	53.8462	58.9744	7.69231
		NK_cells	13.0435	13.0435	30.4348	0	4.34783	26.087	0	30.4348	4.34783	34.7826	13.0435	30.4348
	Heatmap of macrophage subsets gene expression (% of cells gene+) per Shed status
		cell type	CCR7	CD274	CXCL10	CXCL9	HLA-DQB2	HPGDS	IL1R2	LAMP3	SFRP4
Figure 5E	Shed+	Macrophages_M2	3.28542	3.28542	0.821355	3.08008	18.6858	4.72279	3.90144	1.64271	5.74949
		Macrophages_infilt	1.49254	2.48756	2.98507	8.45771	36.8159	2.48756	13.4328	3.48259	3.9801
		Inflam_Mono-Macs	1.6	3.2	12	11.2	43.2	1.6	12	7.2	4.8
	Shed-	Macrophages_M2	1.71674	1.71674	0.858369	0.429185	8.15451	18.4549	0.858369	1.28755	24.4635
		Macrophages_infilt	1.36986	1.36986	1.36986	0	32.8767	1.36986	2.73973	0	17.8082
		Inflam_Mono-Macs	0	1.31579	2.63158	0	35.5263	7.89474	3.94737	0	25
	Heatmap of DC subsets gene expression (% of cells gene+) per Shed status
		cell type	C15orf48	CCR2	CCR7	CD274	CD83	CD86	CSF2RA	GHRL	HAVCR2	IL7R	LAMP3	PLD4	TNFRSF9
Figure 5G	Shed+	skin_DCs	55.7652	7.33753	4.19287	13.6268	25.5765	27.4633	23.0608	7.75681	21.5933	27.673	24.7379	7.12788	8.38574
		cDC2	29.7436	21.0256	1.02564	6.15385	27.1795	50.5128	41.2821	25.641	51.5385	14.8718	12.8205	18.9744	13.5897
		cDC1	16.9492	6.77966	74.5763	18.6441	76.2712	28.8136	71.1864	1.69492	15.2542	71.1864	84.7458	3.38983	35.5932
		pDCs	0	6.25	0	0	18.75	18.75	56.25	0	56.25	12.5	0	0	12.5
	Shed-	skin_DCs	31.7308	9.61538	1.28205	5.44872	14.7436	18.9103	9.9359	4.80769	17.6282	13.4615	13.141	15.7051	3.52564
		cDC2	18.0628	39.5288	1.57068	3.66492	21.2042	36.911	30.8901	9.1623	41.8848	15.445	4.18848	31.1518	6.80628
		cDC1	25	25	50	0	50	50	50	0	25	25	75	0	75
		pDCs	16.6667	16.6667	0	0	8.33333	33.3333	41.6667	0	58.3333	8.33333	0	8.33333	0

## Sheet: Figure 6
	Average distance of cell types from Lamina Propria-Epithelium border
	niche	cell_type	avg_distance	sd_distance	proportion
Figure 6C	epithelial_outer	CD8_T_cells	17.2905	4.45162	56.3571
		CD4_T_cells	22.9337	8.09065	54.2047
		T_regs	17.2421	9.78044	55.6291
		NK_cells	15.2047	3.44398	73.1183
		M2 Macrophages	11.9568	3.97367	13.5678
		M1 CD14hi Macrophages	17.5757	5.38737	37.2917
		M1 FCN1hi Macrophages	NA	NA	NA
		cDC2	24.1901	8.30438	66.8065
		VEDCs	36.2473	11.4749	94.6013
		cDC1	20.5719	14.7293	63.2411
		pDCs	15.2037	10.2852	48.1481
	lamina_inner	CD8_T_cells	-34.912	10.3153	43.6429
		CD4_T_cells	-35.2228	7.37997	45.7953
		T_regs	-26.7404	10.6504	44.3709
		NK_cells	-31.5718	13.3089	26.8817
		M2 Macrophages	-36.2192	10.4003	86.4322
		M1 CD14hi Macrophages	-34.1579	15.1933	62.7083
		M1 FCN1hi Macrophages	-22.774	5.51811	98.2191
		cDC2	-32.0136	6.1055	33.1935
		VEDCs	-36.8	8.45451	5.39871
		cDC1	-40.3834	5.53481	36.7589
		pDCs	-33.5207	6.64977	51.8519
	Average proportion of each cell type per niche between Shed- and Shed+
	niche	outer			inner
	cell_type	Shed-	Shed+	P.Value	Shed-	Shed+	P.Value
Figure 6D	B_cells	0.00692964	0.00144907	0.0921298	0.0480845	0.0146524	0.102505
	CD4_T_cells	0.0191009	0.0465875	0.0387036	0.0369273	0.0411053	0.894131
	CD8_T_cells	0.0280739	0.0450659	0.257514	0.0576619	0.020356	0.30908
	cDC1	0.000177683	0.00224605	0.0343327	0.000197472	0.00275347	0.00562094
	cDC2	0.0226546	0.0197797	0.373669	0.0125395	0.0115056	0.784327
	Endothelial	0.00302061	0.00586871	0.0620362	0.23203	0.242895	0.518969
	Epithelial_1_(inner)	0.235963	0.227866	0.818828	0.00167852	0.00354017	0.0464409
	Epithelial_2	0.141525	0.125199	0.557405	0.000197472	0.000196676	0.213357
	Epithelial_3	0.325604	0.294305	0.524325	0.000296209	0.000688367	0.100228
	Epithelial_4_(outer)	0.166578	0.164107	0.575882	0.00582543	0.00373685	0.3649
	Fibroblasts	0.0151919	0.018548	0.246438	0.53752	0.550202	0.37574
	M1 CD14hi Macrophages	0.00204335	0.00318794	0.20373	0.00523302	0.00796538	0.791223
	M1 FCN1hi Macrophages	0.0010661	0.00115925	0.424195	0.00602291	0.0181925	0.397407
	M2 Macrophages	0.000710732	0.0021736	0.430809	0.0222156	0.0449405	0.546056
	Mast_cells	0.000266525	0.000507173	0.219232	0.024684	0.0220277	0.489276
	NK_cells	0.00302061	0.0043472	0.593829	0.00424566	0.00442521	0.95465
	pDCs	8.88415e-05	0.00021736	0.454311	0.0010861	0.0012784	0.729865
	VEDCs	0.0268301	0.0328213	0.869395	0.000987362	0.000236011	0.21568
	T_regs	0.00115494	0.00456456	0.0580327	0.00256714	0.00717868	0.134051
	Proportion of immune cell subsets per niche between Shed- and Shed+ samples
			Shed+					Shed-
	niche	cell type	sample_11	sample_10	sample_9	mean_prop	se	sample_8	sample_7	mean_prop	se
Figure 6E	epithelial_outer	CD8_T_cells	4.3031	6.71642	2.21119	4.41024	1.30165	2.28807	3.22332	2.75569	0.467625
		CD4_T_cells	4.97788	3.88845	4.01625	4.29419	0.343827	2.1893	1.4476	1.81845	0.370852
		T_regs	0.353982	1.09976	0.135379	0.529709	0.29193	0.131687	0.0965065	0.114097	0.0175904
		NK_cells	0.298673	0.0392773	0.0451264	0.127692	0.0855069	0.0823045	0.0386026	0.0604536	0.021851
	lamina_inner	CD8_T_cells	1.98081	2.5016	0.686106	1.72284	0.539728	1.45126	8.13774	4.7945	3.34324
		CD4_T_cells	4.55961	2.37332	1.88679	2.93991	0.821941	1.2322	5.04941	3.14081	1.90861
		T_regs	0.784851	0.577293	0.171527	0.511224	0.180107	0.191676	0.293391	0.242533	0.0508576
		NK_cells	0.149495	0.0641437	NA	0.10682	0.0426759	0.0547645	0.216183	0.135474	0.0807092
Figure 6G	epithelial_outer	M2 Macrophages	0.232301	0.314218	0.0451264	0.197215	0.0796364	0.0329218	0.115808	0.0743648	0.041443
		M1 CD14hi Macrophages	0.143805	0.824823	0.451264	0.473297	0.196901	0.148148	0.270218	0.209183	0.061035
		M1 FCN1hi Macrophages	0.165929	0.0392773	NA	0.102603	0.063326	0.131687	0.0772052	0.104446	0.027241
	lamina_inner	M2 Macrophages	5.35692	1.41116	0.857633	2.5419	1.41655	3.23111	1.65225	2.44168	0.789426
		M1 CD14hi Macrophages	0.884515	0.449006	0.51458	0.616033	0.135569	0.876232	0.324274	0.600253	0.275979
		M1 FCN1hi Macrophages	2.27981	0.128287	NA	1.20405	1.07576	0.958379	0.401482	0.679931	0.278448
Figure 6I	epithelial_outer	VEDCs	2.93142	2.04242	6.13718	3.70367	1.24352	1.8107	3.70585	2.75827	0.947574
		cDC2	2.19027	1.2176	1.98556	1.79781	0.296063	1.90947	2.68288	2.29617	0.386707
		cDC1	0.132743	0.43205	0.361011	0.308601	0.0902888	0.0329218	NA	0.0329218	NA
		pDCs	NA	0.117832	NA	0.117832	NA	0.0164609	NA	0.0164609	NA
	lamina_inner	VEDCs	0.224243	0.256575	0.343053	0.274624	0.0354649	0.0547645	0.123533	0.0891488	0.0343843
		cDC2	1.17105	1.0263	1.20069	1.13268	0.0538731	1.15005	1.31254	1.2313	0.0812419
		cDC1	0.298991	0.256575	NA	0.277783	0.0212081	0.0273823	0.0154416	0.0214119	0.00597031
		pDCs	0.161953	NA	NA	0.161953	NA	0.219058	0.0463249	0.132691	0.0863666
	Heatmap of T cell subsets gene expression (% of cells gene+) per niche and Shed status
	niche	Shed	cell type	CCR2	CD27	CD28	CD69	CLCA2	CTLA4	FOXP3	GZMA	GZMB	GZMK	IL2RA	IL7R	KLK11	KLRB1	KLRC1	KLRD1	MKI67	SERPINB3
Figure 6F	epithelial_outer	Shed+	CD4_T_cells	0.422159	0.215255	1.30674	1.74216	2.55042	1.21985	0.00829646	1.86368	0.396879	0.359351	0.272436	2.05118	2.074	1.79765	0.373115	0.305032	0.272534	2.60494
			CD8_T_cells	0.712132	1.24451	1.197	2.14332	2.93711	1.16983	0.0436117	3.25544	1.52518	2.10957	0.283878	1.52225	2.43015	1.29236	0.952901	0.91007	0.40853	3.02137
			T_regs	0.086231	0.210946	0.422589	0.162953	0.379001	0.524338	0.675237	0.194829	0.0831708	0.0651228	0.272471	0.427717	0.250823	0.239138	0.0516134	0.0543789	0.0413839	0.354269
			NK_cells	0	0	0.0273368	0.0304204	0.0442478	0.00276549	0.00276549	0.0359513	0.0359513	0.00553097	0.00829646	0.0301023	0.0221239	0.0193584	0.0693568	0.0911627	0.00276549	0.0470133
		Shed-	CD4_T_cells	0.276447	0.110127	0.389124	0.647108	0.66528	0.324119	0	0.936885	0.0647141	0.0840154	0.0715244	1.26016	0.617608	0.787898	0.316179	0.16916	0.081175	1.10266
			CD8_T_cells	1.2937	0.897477	0.330381	1.07174	0.793031	0.0729446	0	1.59342	0.442767	0.326411	0.115808	1.91641	0.845544	1.20459	1.14836	1.02206	0.217704	1.38453
			T_regs	0.0454128	0.0164609	0.0329218	0.0536433	0.0618738	0.0425725	0.114097	0.081175	0	0.0193013	0	0.0715244	0.0536433	0.0715244	0.00965065	0.00965065	0.00965065	0.0701042
			NK_cells	0	0	0	0.0164609	0	0	0	0.00823045	0	0	0.00823045	0.0178811	0	0.00823045	0.0425725	0.00823045	0	0.0261116
	lamina_inner	Shed+	CD4_T_cells	0.464096	0.189449	0.733222	0.853563	0.156097	0.81148	0.00622898	0.765131	0.0406746	0.252364	0.174598	1.70853	0.0498318	0.756924	0.105171	0.162904	0.0622898	0.460061
			CD8_T_cells	0.395697	0.421587	0.349286	0.522368	0.0905064	0.212783	0.00311449	1.02	0.0626623	1.18534	0.13046	0.495919	0.0155724	0.239906	0.115303	0.199766	0.0186869	0.295408
			T_regs	0.152743	0.109074	0.351788	0.164599	0.0249159	0.529939	0.586	0.134176	0.00934347	0.149815	0.233118	0.330106	0.00311449	0.255774	0.00934347	0.0716997	0.00934347	0.108286
			NK_cells	0.00311449	0.00311449	0.00934347	0.0685852	0.00311449	0	0	0.0841576	0.0685852	0.0155724	0.00311449	0.00311449	0	0.00622898	0.00934347	0.0186869	0.00934347	0.00934347
		Shed-	CD4_T_cells	0.88408	0.568558	1.28978	0.639796	0.151634	0.673867	0	1.02202	0.0154416	0.463968	0.38676	2.19177	0.0891488	1.2101	0.174078	0.0951191	0.0154416	0.716691
			CD8_T_cells	1.42597	1.50175	1.40209	1.24768	0.141444	0.19549	0	2.62908	0.106341	2.20753	0.365348	2.68725	0.110561	1.54982	1.035	0.749325	0.0445744	1.00061
			T_regs	0.0873983	0.0951191	0.124252	0.0445744	0.0214119	0.139693	0.242533	0.0754577	0	0.0445744	0.0445744	0.100371	0.0231624	0.127753	0.0231624	0.0154416	0.0136911	0.0642358
			NK_cells	0.0231624	0.0231624	0.0154416	0.0445744	0	0.00772082	0	0.0445744	0	0.060016	0	0.0463249	0.0214119	0.0154416	0.0463249	0.0463249	0	0.0291328
Heatmap of macrophage subsets gene expression (% of cells gene+) per niche and Shed status
	niche	Shed	cell type	CCR7	CD274	CXCL10	CXCL9	LAMP3
Figure 6H	epithelial_outer	Shed+	M2 Macrophages	0.00724533	0.0289813	0	0.021736	0.021736
			M1 FCN1hi Macrophages	0	0	0.00724533	0	0.00724533
			M1 CD14hi Macrophages	0.0144907	0.0144907	0.043472	0.0579626	0.0507173
		Shed-	M2 Macrophages	0.00888415	0	0	0	0
			M1 FCN1hi Macrophages	0	0	0	0	0
			M1 CD14hi Macrophages	0	0.00888415	0.00888415	0	0
	lamina_inner	Shed+	M2 Macrophages	0.147507	0.118006	0.0393352	0.118006	0.049169
			M1 FCN1hi Macrophages	0.0295014	0.049169	0.049169	0.167175	0.0590029
			M1 CD14hi Macrophages	0	0.0196676	0.0885043	0.0590029	0.0196676
		Shed-	M2 Macrophages	0.0296209	0.0394945	0.0197472	0.00987362	0.0296209
			M1 FCN1hi Macrophages	0.00987362	0.00987362	0.00987362	0	0
			M1 CD14hi Macrophages	0	0	0.00987362	0	0
	Heatmap of DC subsets gene expression (% of cells gene+) per niche and Shed status
	niche	Shed	cell type	CCR2	CD274	CD83	CSF2RA	HAVCR2	IL7R	LAMP3	TNFRSF9
Figure 6J	epithelial_outer	Shed+	pDCs	0	0	0	0.00724533	0.00724533	0	0	0.00724533
			cDC1	0.00724533	0.043472	0.166643	0.144907	0.021736	0.166643	0.188378	0.0796986
			cDC2	0.398493	0.159397	0.644834	0.847703	1.20997	0.318794	0.311549	0.362266
			VEDCS	0.239096	0.470946	0.840458	0.77525	0.724533	0.920156	0.847703	0.282568
		Shed-	pDCs	0	0	0	0	0	0	0	0
			cDC1	0	0	0.00888415	0.0177683	0.00888415	0	0.0177683	0.0177683
			cDC2	0.950604	0.10661	0.630775	0.701848	1.19936	0.346482	0.115494	0.230988
			VEDCS	0.248756	0.151031	0.399787	0.25764	0.461976	0.36425	0.355366	0.0977257
	lamina_inner	Shed+	pDCs	0.00983381	0	0.0295014	0.0786705	0.0786705	0.0196676	0	0.00983381
			cDC1	0.0295014	0.049169	0.216344	0.216344	0.0590029	0.186842	0.236011	0.0983381
			cDC2	0.265513	0.0196676	0.167175	0.432688	0.334349	0.137673	0.0688367	0.0295014
			VEDCS	0.0196676	0	0.0590029	0.0295014	0.0295014	0.049169	0.00983381	0.00983381
		Shed-	pDCs	0.0197472	0	0.00987362	0.0493681	0.0691153	0.00987362	0	0
			cDC1	0.00987362	0	0.00987362	0	0	0.00987362	0.00987362	0.00987362
			cDC2	0.434439	0.0197472	0.0987362	0.385071	0.24684	0.197472	0.0296209	0
			VEDCS	0.0197472	0	0.00987362	0.0197472	0.0296209	0.00987362	0.00987362	0

## Sheet: Figure 7
	Heatmap of freqency of T cell subsets co-localising with macrophage/DC subsets per niche and Shed status (as % of all cells per niche)
	niche	Shed	cell_type	near_M1 CD14hi Macrophages	near_M2 Macrophages	near_M1 FCN1hi Macrophages	near_cDC1	near_cDC2	near_VEDCs
Figure 7C	epithelial_outer	Shed+	NK_cells	0.0110619	0.0280942	0.0221239	NA	0.066811	0.110619
			T_regs	0.274941	0.0614012	0.0110619	0.0503392	0.125848	0.0989409
			CD8_T_cells	0.400117	0.388046	0.172021	0.169293	0.959537	1.25537
			CD4_T_cells	0.613758	0.266203	0.202161	0.33904	1.1347	1.59062
		Shed-	NK_cells	0	0	0	0.0164609	0.0493827	0
			T_regs	0	0	0.0164609	0	0.0193013	0.0193013
			CD8_T_cells	0.104446	0.068684	0.0947956	0	0.946569	0.498412
			CD4_T_cells	0.0522231	0.0522231	0.0590334	0.0193013	0.464909	0.485339
	lamina_inner	Shed+	NK_cells	0.012458	0.0249159	0.012458	0	0	0
			T_regs	0.0890596	0.187796	0.12458	0.0890596	0.145617	0.012458
			CD8_T_cells	0.138891	0.516338	0.398655	0.0569877	0.2657	0.0632167
			CD4_T_cells	0.253586	0.70578	0.834683	0.267179	0.459194	0.146047
		Shed-	NK_cells	0.0273823	0.0308833	0.0308833	0	0.0154416	0
			T_regs	0	0.0368536	0.0463249	0	0.0617665	0
			CD8_T_cells	0.081428	0.6086	0.247785	0.0308833	0.642265	0.121783
			CD4_T_cells	0.175515	0.375538	0.229561	0	0.559806	0.0951191
	Heatmap of freqency of Macrophage subsets co-localising with T cell subsets per niche and Shed status (as % of all cells per niche)
	niche	Shed	cell_type	near_B_cells	near_CD4_T_cells	near_CD8_T_cells	near_NK_cells	near_T_regs
Figure 7D	epithelial_outer	Shed+	M2 Macrophages	0.0392773	0.123095	0.147972	0.0110619	0.0614012
			M1 FCN1hi Macrophages	0	0.0749484	0.0417625	0	0.0110619
			M1 CD14hi Macrophages	0.0451264	0.303126	0.256262	0.0318219	0.314218
		Shed-	M2 Macrophages	0	0.0164609	0.0193013	0	0
			M1 FCN1hi Macrophages	0	0.0261116	0.0261116	0.0164609	0
			M1 CD14hi Macrophages	0	0.0357622	0.0357622	0.0329218	0
	lamina_inner	Shed+	M2 Macrophages	0.238555	0.575812	0.502953	0.116908	0.251013
			M1 FCN1hi Macrophages	0.0249159	0.797309	0.573066	0.0694457	0.149495
			M1 CD14hi Macrophages	0.0373739	0.245281	0.163807	0.0383008	0.0569877
		Shed-	M2 Macrophages	0.339403	0.293078	0.53633	0.0505447	0.0368536
			M1 FCN1hi Macrophages	0.0916181	0.22184	0.252724	0.0659863	0.0368536
			M1 CD14hi Macrophages	0.056515	0.134442	0.120751	0.056515	0
	Heatmap of freqency of DC subsets co-localising with T cell subsets per niche and Shed status (as % of all cells per niche)
	niche	Shed	cell_type	near_B_cells	near_CD4_T_cells	near_CD8_T_cells	near_NK_cells	near_T_regs
Figure 7E	epithelial_outer	Shed+	pDCs	0	0.117832	0.117832	0	0.0785546
			cDC1	0.0451264	0.197882	0.128732	0.0280942	0.109255
			cDC2	0.0448083	0.720984	0.642328	0.184279	0.156549
			VEDCs	0.0451264	1.34635	1.04909	0.105528	0.125126
		Shed-	pDCs	0	0.0164609	0.0164609	0	0
			cDC1	0	0	0	0.0164609	0
			cDC2	0.134818	0.688003	0.821401	0.109836	0.0772052
			VEDCs	0.0493827	0.510031	0.47201	0.0837247	0.0193013
	lamina_inner	Shed+	pDCs	0	0.0747477	0.0249159	0	0
			cDC1	0.012458	0.107747	0.0445298	0	0.0249159
			cDC2	0.156496	0.348034	0.251287	0.171527	0.115931
			VEDCs	0.012458	0.0507588	0.0498318	0	0.012458
		Shed-	pDCs	0.0487942	0.0487942	0.0291328	0	0.0547645
			cDC1	0.0154416	0.0154416	0.0154416	0	0
			cDC2	0.3043	0.319742	0.448213	0.0463249	0.0308833
			VEDCs	0.0214119	0.0445744	0.0677368	0	0
	Heatmap of epithelial layer gene expression (% of cells gene+) per Shed status
	Shed	cell_type	CD274	CXCL2	CXCL6
Figure 7G	Shed+	Epithelial_1_(inner)	2.38919	4.18108	0.502986
		Epithelial_2	3.52601	2.36994	0.751445
		Epithelial_3	9.46178	1.27796	0.68813
		Epithelial_4_(outer)	10.4212	18.0634	18.2371
	Shed-	Epithelial_1_(inner)	1.64609	1.83315	0.261878
		Epithelial_2	2.94671	0.815047	0.376176
		Epithelial_3	3.89858	0.599782	0.327154
		Epithelial_4_(outer)	3.3092	6.30817	5.48087

## Sheet: Supplemental Figure 1
Blank cell = sample not provided/processed; NA = insufficient cells isolated for flow cytometry analysis
	% of PBMC CD8+ T Cells																				% of PBMC Tconv																					% of Treg Cells
Study participant ID number (PTID)	CCR7+CD45RA+	CCR7+CD45RA-	CCR7-CD45RA+	CCR7-CD45RA-	CCR5+	CCR6+	CD161+	CD38+	CD39+	CD69+CD103+	CD101+	CXCR3+	Granzyme B+	HLA-DR+	CD38+HLA-DR+	PD-1+	TCF-1+	PD-1+TCF-1-	T-bet+	CD161+CCR6+	CCR7+CD45A+	CCR7+CD45RA-	CCR7-CD45RA+	CCR7-CD45RA-	CCR5+	CCR6+	CD38+	CD39+	CD69+	CD69+CD103+	CD101+	CTLA4+	CXCR3+	Granzyme B+	HLA-DR+	CD38+HLA-DR+	PD-1+	TCF-1+	PD-1+TCF-1-	Th1	Th17	CCR7+CD45RA+	CCR7+CD45RA-	CCR7-CD45RA+	CCR7-CD45RA-	CCR5+	CCR6+	CD38+	CD39+
531400268	53.5	4.47	24.2	17.8	21.9	7.43	29.7	3.78	1.88	0.071	36	80.4	13.9	6.37	1.13	7.97	89	2.1	33.9	4.35	43.8	8.8	18.5	28.9	13.6	18.8	41.7	2.82	0.48	0.00249	11	2.96	26.5	2.98	2.5	0.8	8.87	89.8	1.89	20.4	4.96	7.82	3.44	35.5	53.2	21.6	23.8	22.2	44
531400362	60.4	3.89	22	13.7	15.1	1.78	2.53	6.46	5.02	0.11	12.3	74.9	21.9	14.3	5.81	3.85	82.5	1.69	28	2.25	68.7	16.2	2.75	12.3	5.81	8.87	33.5	4.61	0.41	0.012	2.15	0.43	18.6	1.07	3.08	1.85	3.07	96.8	0.51	1.74	5.21	35.7	11.6	10.9	41.8	25	13.1	25.2	49.7
531400761	61.1	2.11	23.5	13.3	11.7	2.52	17.3	4.31	0.4	0.058	19.3	74.7	15.9	9.26	2.35	8.55	47.3	6.54	16.4	0.6	39.6	12.9	15.4	32.1	9.52	15.8	37.6	0.57	0.9	0.013	5.56	2.48	18.2	10.1	3.99	1.41	16.3	26.8	11.3	13.5	5.86	17.4	3.11	38.5	41	16.1	15.8	23.2	4.53
531401169	43.4	6.31	25.5	24.8	29.6	1.24	1.12	3.94	1.29	0.17	5.89	78.3	36.6	22.7	3.76	7.48	59.1	4.1	38.6	1.38	33.8	27.2	4.64	34.4	12.2	3.87	13.8	2.91	2.1	0.058	3.09	0.36	36.9	5.48	6.71	2.59	10.7	85.2	4.07	5.36	3.45	9.18	7.91	9.84	73.1	27.5	4.85	17.9	22.8
531401266	58.7	5.93	13.8	21.5	17.4	1.6	3.52	6.58	4.71	0.18	33	68.6	21	16.2	5.95	15.3	82.2	6.54	23.6	2.93	38.3	21.3	4.83	35.5	12	6.54	9.72	5.29	0.78	0.026	5.51	0.96	38.7	4.53	5.48	2.08	15.4	91.4	4.15	4.86	4.94	17.8	10.5	9.54	62.2	23.9	5.5	16.8	63
531402163	45.3	7.69	29.3	17.7	14	2.45	3.91	6.32	2.84	0.061	40	54.5	48	16.4	2.59	15.7	15.2	14.2	39.1	1.82	35.5	35.8	1.23	27.5	20.5	23.3	17.2	6.68	0.93	0.00937	5.66	2.48	36.1	1.29	4.88	2.43	16	39	10.9	2.07	18.8	20.5	24.4	3.16	51.9	26.9	8.85	11	55.1
531402365	56.2	7.92	19.2	16.6	29	6.89	15.4	4.65	1.78	0.12	36.2	59.3	28	10.6	1	10.1	63.8	3.78	40.4	4.65	30.1	27.8	4.42	37.7	13.5	15.2	28.1	5.6	0.66	0.00966	9.64	1.25	28.9	6.79	4.78	1.11	16.5	83	6.52	21	3.85	8.18	12.7	8.43	70.7	30.7	5.79	13.9	77.7
531402769	34	2.58	40.9	22.5	28.6	1.55	0.59	5.05	3.2	0.22	15.3	68.3	48	8.3	1.48	7.94	57	3.13	46.2	0.45	38.2	23.2	3.51	35.1	9.58	19.9	12.7	7.19	4.02	0.055	2.83	0.54	29.5	7.25	4.42	1.09	9.37	84	3.88	8.85	6.45	5.9	7.61	8.43	78.1	18.5	19.2	12.3	78.3
531402961	79.8	2.38	12.1	5.79	7.3	2.77	1.7	13.2	1.92	0.053	21.6	81.2	10.3	7.7	1.59	3.73	87.2	2.05	11.4	1	59.7	19.6	4.85	15.8	4.95	14.4	40.3	4.02	0.58	0.01	1.77	1.2	18.4	0.67	3.71	1.04	5.32	95.4	0.84	2.73	5.6	19.6	12.7	15.3	52.4	14.7	7.48	21	44.4
531403069	25	5.23	21.2	48.6	48.3	4.4	17	9.56	0.3	0.064	23.7	67.1	26.7	25.2	3.81	15.6	64.3	11.1	28.1	2.36	15.6	21	4.35	59.1	23	20.9	18.3	0.82	0.57	0.014	4.05	0.72	41	6.44	6.3	1.98	11.2	46.7	7.48	8.39	4.96	9.57	7.56	14.6	68.3	27.7	16.2	19.4	13.4
531403566	57.8	3.6	22.7	15.9	14.7	4.89	16.7	17.9	3.91	0.53	49.5	0.55	23	12.4	2.85	14	28.8	12.6	24.7	3.01	42.2	24.9	7.19	25.8	9.03	14.6	30.6	7.53	0.86	0.091	9.69	1.27	0.32	5.76	6.22	2.27	13.8	48	9.13	7.36	5.01	16.5	9.28	11.5	62.7	20.4	9.93	15.3	61.7
531404263	53.6	3.99	29.8	12.6	27.1	2.1	1.53	3.98	1.95	0.055	11.3	70.2	38.3	20.2	5.7	7.7	63.7	4.98	39.7	2.4	39.2	25.7	7.31	27.8	20.7	11.6	21.4	5.28	0.65	0.043	2.15	0.42	32.1	18.9	9.89	3.33	22	76.2	13	19.9	4.79	17.5	11.3	10.5	60.7	41.4	13.8	22.2	70.9
531404462	45.2	0.54	41.7	12.6	19.7	0.97	8.88	10.9	1.54	0.031	52.2	57.5	35.6	6.79	2.17	4.6	28.5	3.86	37.2	0.25	30	15.8	6.46	47.7	14.7	15.4	20.5	8.02	1.51	0.023	7.94	2.44	29.3	4.12	6.5	2.81	13	50.5	8.18	6.6	6.06	8.49	2.77	19.7	69	24.5	9.63	13.2	65
531404624	47.6	6.18	28.8	17.4	24.1	3.74	11.6	5.46	1.39	0.057	41.8	63.8	27.7	19.1	1.72	3.34	67.3	1.46	37.3	0.97	37.6	25.6	5.15	31.7	7.16	21.3	11.7	3.59	0.81	0.00379	7.25	0.44	32.6	1.93	3.27	0.76	4.47	81.2	1.71	2.56	6.53	13.6	9.86	13.1	63.4	24.9	15.9	14.2	56
531404964	36.9	7.44	31.6	24	23.4	2.45	19.9	5.36	0.87	0.038	60.3	62.4	46.2	19.2	1.72	3.61	40.6	2.13	51	2.64	47.6	27.7	4.4	20.3	11.7	4.73	20	0.98	1.01	0.048	17.1	0.091	16.9	7.03	4.84	1.21	6.29	53.9	4.2	8.48	3.14	12.1	14.3	9.67	63.9	52.1	10.9	21.9	14.8
531405164	28	10.4	22.6	39	14.9	1	12.5	1.79	1.22	0.017	50.6	14.7	38.4	6.23	1.18	11.7	40.1	9.16	39.4	0.66	26.3	24.9	8.85	39.9	11.9	5.64	6.09	3.97	0.63	0.035	10	0.15	8.06	1.54	4.62	2.05	8.81	58.7	5.59	4.7	0.78	2.47	7.84	8.13	81.6	44.2	5.74	11.8	43.9
531405424	66.5	4.99	13.6	14.9	12.8	1.37	9.62	7.09	2.37	0.063	14.2	1.12	11.5	14	3.06	5.67	67.4	3.97	18.8	1.25	33.1	16.3	8.07	42.6	11.6	14.8	12.7	5.32	2.21	0.035	2.06	2.53	1.11	0.43	5.49	2.16	10.6	64.9	5.89	1.56	5.95	7.14	3.95	15.7	73.2	30	7.52	18.3	52.3
531405567	34.8	1.93	45.3	18	41.4	2.28	12.7	14.4	2.05	0.094	9.7	66.6	43.5	32.5	8.76	10.7	60.6	5.3	47.3	1.14	50.6	12	8.83	28.6	20.2	9.56	20.1	2.89	3.41	0.023	2.33	0.8	24.8	7.65	9.89	3.73	8.45	75.8	4.08	11.9	4.64	12.8	7.72	19.4	60.1	40.2	14.5	31.5	41.8
531406466	21.9	5.24	42	30.9	36.4	3.18	14.6	10.9	4.87	0.25	16.4	44.8	31.1	26.8	6.1	18	67.8	6.42	37.9	1.57	22.8	14.4	16.2	46.5	21.8	8.93	15.1	5.18	0.64	0.00431	2.16	1.51	18.5	3.42	5.7	1.74	12.9	72.9	5.73	6.1	6.13	6.08	6.27	8.11	79.5	31.7	7.31	10.1	72.3
531406561	64.2	1.28	26.3	8.27	18.2	2.29	7.75	9.33	0.22	0.022	42.5	82.8	16.3	5.24	0.91	2.81	84.7	1.63	27.3	1.66	51.5	8.24	18.9	21.4	11.6	7.94	47.8	0.4	0.34	0.00224	4.96	2.04	14.5	2.59	1.73	0.74	5.58	94.2	2.15	4.77	2.02	7.43	5.52	20.3	66.8	58.6	17.9	23.1	11.7
531407162	63.6	6.48	18.3	11.6	24.9	3	11.4	12.9	1.49	0.028	8.91	72.9	19.5	15.3	2.32	10.3	69.3	6.85	19.4	0.81	48.9	20.4	13	17.7	22.7	5.34	35.6	2.87	0.68	0.0044	0.83	0.39	17.9	3.63	4.79	2.32	8.98	86.2	4.43	5.59	3.73	22.6	16	20.7	40.7	38	6.95	25.4	41.6
531407366	27	7.76	38.5	26.8	30.4	4.11	10.9	6.61	0.75	0.053	26.7	61.3	62.8	21.2	4.81	11.6	30.6	8.41	63.4	1.96	23.6	26.9	4.72	44.8	18.1	26	9.89	4.66	0.91	0.012	1.86	1.52	32.3	3.22	5.19	1.42	11.6	61.7	6.04	7.82	12.2	10.3	14.8	9.88	65	28.8	32.2	16.6	60.4
531407868	48	1.31	42.8	7.84	13.4	5.98	21.1	12.1	2.67	0.39	48	63.1	20.3	5.04	3.29	7.22	50.1	5.05	26.8	3.08	38.9	27.4	6.65	27	13.1	25.8	39.5	5.21	1.02	0.027	5.63	1.56	31.1	0.6	2.59	1.16	7.78	55.4	6.61	3.4	7.83	12.8	3.61	36.1	47.5	25.5	7.51	31.2	42.9
531408361	41.1	2.46	49.2	7.26	17.3	2.91	18.1	1.7	0.66	0.054	60.1	72	59.2	13.3	1.43	5.86	34.5	4.22	58.1	1.65	62.3	17.2	4.31	16.2	4.13	10.7	5.5	0.81	1.24	0.00373	11.8	2.14	21	5.04	3.23	0.94	5.18	50.8	3.13	5.1	4.19	16.8	10.4	18	54.8	20.3	19.1	12.2	6.96
531408468	9.03	6.98	18.6	65.4	24	2.36	29.5	20.6	5.74	0.12	71.5	32	56.6	40.1	15.5	27.5	45	19.5	58.2	1.34	10.7	17.3	7.71	64.4	28.9	30.7	17.6	5.66	1.87	0.012	16.9	3.49	29.1	13.2	9.21	2.47	24.1	77.5	11.6	17.1	14	1.33	6.65	9.31	82.7	35.3	32.8	16.4	65.4
531409020	66	9.12	14.8	10.1	10.2	4.31	14.2	3.39	1.28	0.034	13	32.5	31.6	5.49	0.89	2.68	57.3	1.21	31.1	3.42	65.6	20.2	3.54	10.7	7.99	11.4	16.7	2.58	0.93	0.00634	3.27	0.26	10.4	2.38	2.92	1.25	4.08	83.9	2.06	2.77	3.26	23.9	24.5	6.76	44.8	33.5	15.1	8.65	42.4
531409265	56.1	1.26	32.2	10.5	11	1.9	20.8	5.04	1.42	0.058	35.9	61.5	12.5	7.89	2	5.68	69.3	2.94	12.3	0.93	47.1	15	11.5	26.5	9.08	12.5	10.8	4.58	0.79	0	7.08	2.7	19.4	1.07	4.14	1.42	8.16	72	3.2	1.58	3.79	13.5	8.27	23.7	54.5	26.3	11.9	11.5	53.1
531409360	57	5.58	29.9	7.46	24.7	2.79	21.8	8.49	1.7	0.079	26.8	70.1	19.7	13.5	1.27	14.9	41.5	6.79	22.7	1.11	32.6	27.8	6.69	32.8	14.4	17.8	20.9	6.62	2.2	0.039	5.77	0.83	35.2	2.2	4.72	1.67	15.1	52.2	7.83	2.91	6.24	8.37	10.8	17.4	63.4	34.8	17.1	23.6	58.1
531410461	46.7	4.17	33.4	15.8	14.4	6.01	12.2	2.48	0.13	0.25	23.7	63.5	24.2	23.2	2.08	8.8	35.3	6.5	26.8	3.49	51.8	16	11	21.3	7.27	13.9	5.48	0.35	0.55	0.024	1.95	0.65	16.6	0.42	3.43	0.71	8.9	38	5.63	1.04	4.78	10.8	10.8	19.5	58.8	29.6	25.6	15	8.97
531410664	44	3.46	25.3	27.2	36.4	2.37	8.67	6.83	0.27	0.054	65.1	75.1	37.3	24.8	3.41	9.86	69.4	7.15	46.2	1.17	34.2	27.5	2.04	36.3	25.2	15.6	20.4	0.99	1.05	0.0055	16	1.71	38.4	7.78	6.91	1.78	11.7	83.7	4.16	17.3	4.67	10.4	10.1	10.5	69	41.9	10.6	17.1	22.8
531411260	40	7.19	40.1	12.7	7.87	1.48	5.24	11.8	1.75	0.11	19.8	30.7	65.5	15.6	2.63	5.45	22.5	4.69	62.4	0.37	49.1	18.6	6.83	25.5	7.89	11	45.9	5.88	0.96	0.00286	2.98	1.4	21.1	10.3	6.09	2	7.94	57.7	4.91	10.3	2.98	16.9	9.89	21.7	51.5	29.3	19.3	24.7	60.6
531411527	31.3	8.46	36.1	24.2	20.6	1.84	15.1	4.19	1.04	0.053	11.2	49.8	42.8	26.9	1.83	6.65	39.8	4.86	44.1	2.43	37.7	14.8	18.7	28.8	10.4	4.79	12.5	2.21	0.42	0.006	1.21	1.03	18.6	4.3	3.39	0.59	13.4	53.3	9.32	5.25	2.66	12.1	5.23	45.2	37.4	7.7	3.32	7.56	8.55
531411769	33.6	10.4	28	28	36.1	1.31	12.3	1.23	1.97	0.049	29.6	63.5	39.8	12.2	0.7	14.3	54.6	7.94	44.9	0.88	8.32	42	1.1	48.6	35.2	16.6	3.7	4.62	0.66	0.053	14.5	0.16	40.4	17.9	6.57	1.06	26.6	48.5	18.9	20.4	4.28	3.48	9.68	4.32	82.5	44.6	8.49	7.69	66.8
531411961	24.8	5.23	53.8	16.2	52.7	1.67	3.32	2.17	0.22	0.12	10.7	61.9	64.2	9.45	1.19	4.5	41.7	2.11	68.5	0.39	13.2	28.7	5.69	52.3	35	19.5	8.85	0.68	0.7	0.014	4.2	2.39	51.6	29.3	6.55	1.29	23.7	52.8	14.8	34.7	7.27	12.3	11.1	18.1	58.5	45	28.4	16.1	19.3
531412060	50.3	1.9	31.2	16.6	19.8	4.4	12.6	19.8	0.74	0.051	11.4	79.1	18.4	9.55	3.29	12.6	49.3	8.82	21.6	3.37	35.3	13.1	8.82	42.9	14.7	18.5	29.3	1.13	1.31	0.014	2.34	1.1	34.3	0.87	4.3	1.93	14.8	60.5	8.45	4.03	6.84	12.3	7.19	21.1	59.3	24.4	14.6	22.7	12
531412521	37.8	9.12	28.2	24.9	25.9	4.05	4.89	7.68	0.56	0.049	4.25	35.9	11.7	22.9	4.57	7.04	44.2	4.76	11.9	0.65	38.1	22	5.22	34.6	15.1	6.97	16.1	0.76	0.45	0.00939	1.62	0.84	13.9	15.4	10.5	2.05	12.4	58.3	9.71	15.3	2.56	12.2	15.3	3.76	68.8	35.4	8.22	12.4	13.1
531412763	48.7	7.46	32.6	11.2	35.4	1.23	9.61	9.75	0.075	0.028	13.6	1.04	41.6	28.5	3.28	7.04	68.9	2.78	58.5	0.88	42.4	25.5	5.44	26.7	10.7	13.1	33.3	0.55	0.56	0.00561	4.41	1.13	1.62	9.28	5.22	1.04	6.28	75.8	3.45	18.9	3.79	10.7	16.5	5.06	67.8	21.2	17.1	19.1	6.02
531412926	39.9	4.5	37.9	17.6	18.6	0.29	11.2	9.37	3.25	0.013	29.4	54.3	15.6	12.4	2.22	2.25	68	0.63	29.5	0.49	27.7	27	6	39.3	11.5	1.5	18.9	6.32	0.42	0.00738	6.65	1.42	31.2	0.46	4.08	0.97	2.37	81.6	0.59	1.82	0.8	9.64	10.7	14	65.6	27.4	1.27	12.6	59.7
531413166	55.6	4.6	28.1	11.7	19.4	4.97	5.66	10.7	1.27	0.18	19.4	62.8	34.9	9.96	2.44	1.38	36.8	0.91	27.7	0.72	30.2	28.2	4.73	36.9	13.7	14.5	22.2	3.42	1.6	0.02	4	0.83	37.8	2.31	4.12	0.97	5.5	60.9	3.27	1.61	4.2	13.7	10.7	12.2	63.4	26.2	12.3	18.5	50.3
531413268	63.1	2.87	26.8	7.28	8.46	3.43	7.72	2.24	1.27	0.033	8.79	12.5	13.3	4.8	0.66	1.73	57.6	1.2	8.55	2.02	46.7	14.7	14.4	24.2	9.2	14.1	7.33	1.97	0.43	0.00416	1.15	2.96	7.48	0.25	1.45	0.26	2.77	83.6	0.87	0.27	3.56	24.5	12	19	44.5	25.9	13.1	6.86	25.6
531413665	33.2	4.69	46	16.1	29.9	3.69	10.2	9.99	1.01	0.06	25.1	9.95	44	15.5	3.2	5.18	51.9	2.26	39.1	4.17	36.2	20	9.2	34.6	15.1	12.6	23.1	3.4	2.22	0.049	4.12	2.66	4.58	6.31	4.97	1.05	9.98	83.8	4.39	6.47	5.79	14.6	6.48	18.9	60.1	26.5	9.36	12.4	46.1
531413864	33.7	1.46	39.9	25	13.6	3.45	11.4	15.5	1.44	0.038	36.4	74	26.3	14.4	4.59	9.39	72.5	4.2	33	0.93	37.5	20.9	6.97	34.7	14.6	20.8	41.7	3.5	0.4	0.00603	11.9	1.04	38	4.92	5.08	1.55	6.64	91.7	0.89	16.5	6.05	22.7	9.18	24.3	43.8	23.6	17.8	29.8	34.6
531413969	15.2	1.02	66.7	17.1	35.5	5.63	19.8	7.51	1.01	0.11	65.6	65.1	55.4	24.7	2.68	7.13	54.3	2.31	56.5	2.11	51.2	16.9	9.57	22.3	15.6	13	49.8	2.71	0.4	0.00608	13.7	1.39	25	6.96	5.07	1.25	8.37	90.2	3.62	10.5	3.97	19.9	10.3	26.7	43.1	24.7	15.4	36.8	32.5
531414167	53	4.49	32.4	10.1	17.8	4.97	31.6	3.62	0.75	0.042	30.3	58.2	33.5	8.42	1.23	5.42	72.2	1.65	47.9	2.43	57.6	12.9	8.36	21.2	8.98	15.9	55.2	2.15	0.35	0.00541	8.11	1.95	24.6	3.86	2.95	1.11	5.78	91.4	1.13	18.6	5.39	12.9	9.3	19.5	58.2	34.3	21.3	27.7	40.6
531415363	20.1	6.75	38.1	35	19.1	1.87	12.8	4.58	0.71	0.072	69.1	38.5	63.9	18.8	3.03	14.9	37.4	9.13	69.7	1.26	45.3	14.5	7.84	32.4	9.38	14.9	50.1	2.4	0.27	0.0069	10.4	1.02	17.6	6.28	3.82	0.98	16.1	87.3	6.88	12	5.95	12.3	5.92	15.8	66	26.6	16.8	21.5	46.6
531415561	44.3	9.85	30.2	15.7	28.5	1.49	11.3	14.4	2.18	0.15	29.4	47.8	50.5	19.7	4.63	16	52.4	12.4	52.2	0.6	58.3	12.7	9.78	19.2	12.4	8.16	27.6	3.63	0.75	0.00741	1.92	0.64	18.1	4.15	5.31	2.66	6.87	82.9	3.61	6.19	2.68	18.7	9.77	29.9	41.7	16.8	6.61	22.1	32.3
531415669	50.1	1.43	36.8	11.6	19.1	0.93	13.8	15.6	0.19	0.027	20.1	53.6	23.4	10.2	1.71	4.51	63.8	3.04	24.1	0.38	27.7	16.6	11.8	43.9	12.5	11.8	36.6	0.47	0.22	0.00178	2.26	0.48	26	2.6	4.11	1.32	9.21	64.1	5.61	5.04	1.44	8.81	5.13	15.9	70.1	37.6	10.3	22.3	13.5
531416663	48.2	2.19	41.7	7.84	32.7	1.45	22.2	4.76	1.08	0.044	38.7	53.7	30.6	5.4	0.87	5.38	71.3	2.31	34.6	0.6	38.1	15.3	16.4	30.3	19.1	15.8	38	5.07	0.47	0.00841	5.1	2.47	18.8	3.9	1.92	0.77	7.13	86.3	2.49	6.17	4.92	13.2	4.41	34.6	47.8	23.8	14.8	15	48.5
531416962	31.2	3.31	37.4	28.1	44.6	3.41	25	8.44	0.6	0.045	57.8	71.9	45.1	21.2	4.4	5.86	61.7	1.81	54	3.02	30.6	16.1	16	37.3	20.1	18.1	34.6	3.16	0.59	0.00317	15	3.35	31.4	11.9	6	2.35	11.4	67.3	4.96	13.4	6.46	16.8	4.28	30.8	48.1	23.4	11	24.9	27.9
531417127	58	4.85	17.3	19.8	12.2	4.9	23.5	4.46	1.38	0.049	42.8	61.3	11.8	4.17	0.74	5.09	85	2.96	21.7	2.53	24.1	20.4	7.72	47.8	11	25.5	29.3	6.89	0.65	0.00325	8.71	5.5	26.5	1.51	1.37	0.51	7.56	69.9	2.53	9.55	6.49	7.69	4.14	17.1	71	29.1	19	16.6	69.1
531417265	24.4	3.79	47.4	24.5	14.4	2.59	23.1	20.3	1.83	0.03	50.5	3.33	56.6	26.2	7.91	8.36	54.6	3.97	56.5	1.77	28.1	13.2	16.3	42.4	17.6	15	38.8	5.75	1.14	0.00628	15	3.44	3.66	12.3	8.14	4.34	14.5	86.2	5.35	17	4.82	11.4	9.98	14.6	64.1	37.8	10.4	23.8	38.7
531418263	31.2	2.24	42.4	24.2	14.1	1.56	8.3	4.91	0.96	0.018	33.2	15.2	22.5	15.7	1.89	6.06	60.6	3.17	33.8	0.62	20.9	11.6	12.8	54.6	13.6	8.95	14	3.54	0.68	0.00424	7.31	1.54	8.56	4.96	3.55	1.43	15.1	68.5	8.24	10	4.19	5.16	5.96	10.4	78.5	20.5	10.8	9.27	54.1
531418462	41.1	2.47	30.3	26.1	36.5	1.9	12.3	21.1	4.86	0.058	42.8	59.6	25.5	17.6	7.45	10.3	63.8	10.3	38.7	0.77	29.1	7.26	25	38.6	31.1	12.6	55.9	5.66	0.74	0.00242	2.31	2.85	16.1	0.96	3.09	1.41	9.73	76.7	3.67	3.9	2.68	3.56	2.11	21.7	72.6	56.9	13.2	23.1	65.5
531418660	48.5	3.16	29.3	19.1	19.2	2.44	5.2	9.53	1.69	0.06	34.2	58.2	31.6	10.2	2.92	7.68	63.9	7.14	38.2	0.95	41.4	10.2	12.9	35.5	18.9	13.5	38.9	3.28	1.6	0.022	2.53	1.36	22.4	4.91	2.98	1	10.2	84	4.85	6.65	1.47	4.9	2.94	14.7	77.5	48	18.6	21.6	64.7
531419463	25.1	6.92	30.7	37.3	14.4	6.5	11.7	7.82	1.53	0.079	40.1	36.1	32.7	10.3	4.68	10.1	25.3	10.9	38.8	4.61	41.9	21.7	2.94	33.5	12.6	19	32.3	2.36	1.02	0.00499	4.96	0.98	28.3	1.24	2.39	1.03	6.88	43.2	5.98	1.77	5.11	5.17	6.2	17.6	71.1	22	8.27	27.9	41.9
531419960	36.5	2.98	47.4	13.1	17.6	2.14	13.4	12.4	0.87	0.046	19.1	61.5	43	19.7	2.92	13.9	49.8	6.97	46.5	0.89	23.6	19.1	8.69	48.6	21.5	21.4	28.7	4.44	2.85	0.033	8.56	1.45	42.7	6.68	7.41	2.65	27.9	65.5	13.7	9.02	12.4	7.27	9.03	9.84	73.9	37.7	22.7	23.4	61.1
531420165	32.1	6.35	38.1	23.5	36.5	7.21	25.6	11.6	0.29	0.13	22.3	35.1	37.4	20.2	4.47	13.3	32.5	10.4	49	6.81	24.3	27.7	6.45	41.5	19.5	18.5	25.7	1.02	1.41	0.026	4.23	1.3	18.1	3.95	5.47	2.18	18.6	55.8	11.3	7.2	12.6	6.61	11.8	8.83	72.8	43.3	18.1	20.1	9.26
531420561	34.2	3.1	48.8	13.9	32	3.04	17.3	8.85	1.67	0.085	27.2	63.2	44.7	27.8	3.34	10.7	51	6.51	45.7	1.01	29.1	18.1	9.18	43.7	18	12	18.9	4.6	1.1	0.012	3.31	0.98	31.2	2.2	4.2	1.38	16.2	69.8	7.22	3.42	8.48	11.1	8.07	24.1	56.7	38.3	12.6	22.7	41.1
531420669	25.2	4.41	38.8	31.6	11	3.09	16	7.78	1.49	0.00925	33.8	15.8	53	8.24	3.18	2.88	46.4	1.91	59.8	1.62	24.5	18.6	13.5	43.4	9.4	23.7	21.8	3.59	1.25	0.012	2.85	2.85	16.7	2.48	3.17	1.43	7.08	87.5	2.17	4.97	7.59	4.26	5.16	12.8	77.8	31.4	35.4	9.42	40.1
531421265	50.3	4.06	28	17.6	9.22	6.44	25.6	12.9	0.26	0.041	30.7	69.9	20.2	12.2	1.32	2.7	78.2	0.79	26.8	6.56	37.2	16	8.11	38.6	10.4	23.3	34.3	0.64	1.17	0.036	7.87	1.8	24	2.68	6.24	1.31	5.72	89.5	1.39	3.22	13.7	7.08	8.33	10.8	73.8	28.3	27.9	22.5	9.17
531421667	44.2	4.49	40.6	10.7	15.9	1.96	9.1	9.31	1.3	0.07	11.7	41.2	52.1	15.2	2.08	6.23	46.7	3.94	52.2	0.8	44.7	18.1	13.3	23.8	7.58	11	38.5	5.57	1.01	0.014	1.87	1.01	21.9	1.43	4.81	1.57	9.39	81.1	3.42	2.63	4.75	10.9	13.9	15.1	60.2	27.3	14.7	17.4	58.7
531421723	36.7	3.91	30	29.4	23.8	1.08	14.3	10.8	0.21	0.033	21.4	55.1	35.3	15.3	2.13	6.25	49.5	5.07	37.8	0.71	31	20	7.92	41.1	12	13.4	32.5	0.47	0.37	0.00571	1.2	0.3	26.9	5.85	3	1.09	8.12	44.4	7.39	9.75	3.11	10.3	9.94	15.3	64.4	21.4	9.71	22.8	8.19
531421966	49.9	4.12	26.6	19.4	13.1	2.73	9.41	14.5	1.47	0.097	15.5	20.2	24.3	14.9	3.17	12.3	72.2	6.42	28.2	1.07	33.5	17.9	7.39	41.2	19.2	23.6	28.2	4.68	0.91	0.00427	3.38	2.94	16.4	0.35	5.16	1.71	13.3	83.4	4.85	6.84	4.95	9.34	6.57	14.1	69.9	35.4	19.2	13.9	55.3
531422065	34	12.9	30.8	22.3	30.2	0.78	8.29	11.1	0.21	0.023	25.4	0.45	60.8	24.7	4.5	16	39.4	12.1	72.1	0.34	44.9	28.5	4.8	21.8	8.85	10.9	41	1.13	0.61	0.00248	9	1.48	0.82	11.1	6.14	1.37	9.69	68.1	7.57	17.2	4.07	20.4	22.8	7.69	49.1	10	12.9	26.4	23
531422567	52.3	12	16.8	18.9	31.4	1.96	7.12	10.9	1.12	0.056	27.5	22.1	21.4	20.3	4.35	6.46	78.1	2.53	30.4	0.47	37	28	3.31	31.7	16.4	19.1	28.9	3.91	0.42	0	7.29	0.72	12.5	0.37	8.85	1.76	5.61	80.6	2.27	1.83	4.9	13.9	13.1	12.8	60.2	30.7	16.6	17.5	57
531422768	36.6	15.5	14	33.9	31	1.13	10.7	11.7	0.15	0.02	15	9.09	36.7	19.9	4.16	12.8	74	3.28	44.9	0.31	39.1	28.3	3.81	28.8	9.38	13.6	24.2	0.37	0.43	0.00642	1.97	0.56	4.95	0.99	5.35	1.77	8.17	80.7	1.65	2.8	2.86	9.07	14.2	4.96	71.8	32.9	11.5	16.7	12.9
531423161	37.7	4.46	38.1	19.7	24.4	2.92	18.3	1.93	0.81	0.25	41	51.3	47.3	18.7	1.91	8.13	21.1	6.82	32.1	1.63	31.3	32	2.52	34.1	17.4	20.3	4.77	2.4	2.18	0.075	7.2	5.37	31.9	5.67	6.85	2.01	15.6	44.3	11.2	4.77	5.08	12.7	13.7	11.5	62.1	25.5	15.1	10.9	20.4
531423263	56.2	7.79	17.9	18.1	15.7	1.49	15.3	11.4	0.7	0.022	67.3	28.2	35.2	16	2.71	2.41	45.6	1.71	34.3	0.62	52.7	19.9	4.97	22.4	8.07	12.6	35.3	1.26	1.35	0.0099	17.8	1.63	12.9	3.02	4.76	1.8	8.44	72.3	4.38	3.54	5.16	13.1	13.1	14.5	59.3	25.8	20.2	11.9	6.15
531423367	73.5	2.59	16.3	7.6	9.62	0.7	15.1	10.1	0.12	0.00762	28	38.6	14.1	10.1	3.75	3.8	81.6	1.73	16	0.3	63.2	14.8	6.98	15	6.65	10.3	19.2	0.2	0.78	0.00368	7.31	0.21	11.4	1.13	2.84	1.11	5.98	85.1	1.5	1.53	1.94	24.3	15.6	14.8	45.2	22.5	18	14	6.01
531423462	27.5	3.67	41.8	27.1	12.3	1.54	23.3	14	2.21	0.067	39.4	16.5	43.6	36.1	10.1	8.86	40.7	7.07	40.1	0.82	28.1	15.8	11.4	44.7	12	8.55	33.5	4.12	0.64	0.00664	4.14	1.06	11.5	2.22	5.71	1.87	8.25	67	4.42	3.68	3.01	12.6	5.41	17.7	64.3	28.8	2.56	18.2	58.3
531423660	31.1	2.77	47.6	18.5	41	3.29	29.3	5.49	0.23	0.03	27.5	37.4	26.8	28.8	2.81	23	75.7	6.73	23.9	1.93	21.2	17.6	5.47	55.7	25.6	22.4	24.3	0.75	1.34	0.00612	7.69	1.79	28.8	5.38	7.52	2.18	14.3	76.2	4.76	6.07	8.58	6.08	4.41	10.4	79.1	42.7	13.9	15.6	19.6
531423766	10.4	2.7	43.8	43	25.7	6.47	17.4	3.99	0.63	0.00661	21.8	29.1	47	31.3	3.72	18.6	41.6	11.6	56	5.05	22.3	11.9	10.7	55.1	14.2	24	24.1	1.59	0.77	0	3.01	1.44	33.4	0.65	4.58	1.69	10.7	86.2	3.41	4.32	7.76	6.07	5.47	14.6	73.9	23.7	12.1	13.8	27.5
531423964	39.4	9.86	36.4	14.3	28.4	7.25	16.3	1.89	1.1	0.32	49.9	10	40.6	10.7	1.22	15.4	41.6	12.5	42.6	1.36	17.1	24.9	13.1	44.9	31	27.3	6.21	6.02	5.76	0.088	29.8	13.4	7.23	18.4	8.31	3.22	22.2	52.1	16.7	19.8	5.79	5.48	7.24	23.6	63.7	51.6	17.3	10.9	35.7
531424162	43.7	2.15	39.9	14.3	24.4	7.23	25	6.6	2.29	0.06	11.8	3.67	24.6	30	5.77	12	70.9	6.9	27.1	5.86	45.4	15	8.33	31.3	13.6	13.7	11	3.88	0.99	0.00205	2.62	2.27	2.28	1.05	7.28	2.4	12.1	89.5	3.62	3.37	3.65	12.4	9.76	17.3	60.5	39.2	12.5	15	54.4
531424463	54.6	3.59	32.9	8.94	15.8	1.96	23.3	16	1.33	0.032	18.2	28.1	26.5	22.9	6.72	8.33	77.1	2.53	28.6	0.89	38.3	18.2	10.4	33.1	14.8	15	28.6	4.94	0.96	0.011	6.25	4.65	15.3	2.22	6.07	2.54	14.3	92.3	3.31	6.08	5.67	14.1	11.9	13.6	60.5	36.7	12.9	17.5	51.9
531424765	31.5	4.93	29.4	34.2	41.6	2.29	14.6	13.8	0.22	0.041	18	78.1	32.7	22.1	5.66	20	70.3	8.09	30.2	1.08	39.6	26	4.52	29.9	12	19.2	43.9	0.6	0.91	0	5.84	0.48	28.7	1.93	4.69	1.65	11.4	85.5	2.71	2.38	3.98	13.7	15.4	9.92	61	33.6	25.1	29.1	14.5
531424868	38.9	4.21	33.5	23.4	39.5	2.52	18	12.8	3.2	0.05	47.2	53.4	37.5	23.8	2.69	7.58	73.6	1.16	45.1	1.55	31.1	23.8	5.01	40.1	18.9	28.7	45.6	5.09	0.62	0.0055	8.41	3.4	33.8	4.79	7.37	2.07	18.7	89.3	3.45	15.2	9.14	10.9	10.4	12.3	66.5	28.6	22.7	26.4	31.5
531424960	5.94	1.16	63.3	29.6	40	0.87	5.78	0.86	1.3	0.057	27.4	18.4	67.8	29.9	1.54	6.65	19	4.05	59.2	0.96	13.3	9.43	12.8	64.5	39.4	9.89	10.7	5.01	3.1	0.026	3.5	1.08	29.7	17.2	8.63	2.02	17.2	53.7	10.7	15.6	3.83	5.94	2.97	24.4	66.7	44.2	3.96	10.9	58.4
531425327	33.8	2.01	36.5	27.8	57.4	2.11	17	13.9	0.11	0.019	40.8	77.2	38.9	28.6	5.09	3.32	67.1	1.06	42.9	0.77	36.3	16.1	8.01	39.6	9.21	22	49.5	0.33	0.97	0	4.44	1.35	30.8	3.39	5.61	1.93	7.28	83.7	1.69	4.34	4.22	14.1	4.25	21.4	60.2	17.3	27	26.9	6.12
531425461	42.9	4.28	29	23.9	39.6	0.79	4.24	2.22	2.06	0.04	18	45.1	35.2	29.7	4.81	4.15	71.7	1.79	38.8	0.45	28.3	17	7.35	47.4	21.7	14.1	16.3	8.15	2.04	0.00347	1.53	1.58	23.2	2.54	5.44	1.62	10.9	91	2.17	5.63	5.63	4.17	4.84	13.9	77.1	37.9	9.98	16.7	62.5
531425865	52.9	2.75	23.8	20.6	18.9	1.54	7.36	10.5	0.5	0.04	18.2	1.24	25.7	14.1	2.2	4.05	65.7	2.29	33.2	1.34	37.8	10.6	20.2	31.4	7.85	13.3	17	0.85	0.59	0.00444	1.91	0.69	0.9	0.7	3.6	1.4	6.87	88.3	2.18	2	4.75	5	3.7	18.1	73.1	23.8	15.8	14.8	10.9
531426562	31.9	4.1	39.2	24.8	22	1.48	10.7	12.3	4	0.12	14.5	22.3	45.6	18.1	6.06	13.1	57.4	8.69	48.2	1.43	24.4	24.1	7.63	43.8	13.9	14.9	18.2	6.86	1.34	0.022	3.21	2.44	21.1	10.1	5.14	2.1	16.1	78.2	6.57	13.7	2.9	9.79	12.4	12.4	65.4	27.4	13.7	16.2	55.6
531426668	62	1.71	28.5	7.78	11.2	2.69	4.53	9.91	1.17	0.091	17.4	58.7	13.9	6.97	1.14	2.04	65.3	1.12	12.4	0.69	43.5	14.9	14.7	26.9	6.82	13.6	31.8	4.73	0.73	0.014	2.1	1.34	22.8	2.06	3.37	0.97	8.2	67	3.74	1.92	6.06	22.4	7.88	27.2	42.5	16.7	17.7	22.3	40.8
531426763	50.4	2.58	33.4	13.6	29.7	4.17	16.9	7.39	0.89	0.085	58.3	67.8	25.3	15.2	1.14	5.85	63.9	3.75	32	3.11	53	12.6	10.8	23.5	6.21	7.46	21.1	1.86	0.42	0.0061	13.9	0.73	19.5	0.55	5.2	1.94	6.64	83.3	2.51	0.87	2.34	12	6.05	21.9	60	28	16	9.47	50.6
531429021	47.4	7.43	18.7	26.5	26.4	4.58	16.1	8.71	2.89	0.053	24.8	45.6	33.8	34.2	4.81	11	67.9	5.61	37.4	4.32	56.5	19.2	3.23	21.2	12.7	17	15.1	3.82	0.91	0.019	1.51	1.26	15.8	1.33	5.63	1.25	5.85	90	1.71	3.16	6.61	17.3	17.5	9.19	56.1	30	34.5	10.7	59.6
531429468	52.6	2.48	34.6	10.3	24.8	9.59	14.7	15	0.86	0.058	30.3	87.7	18.7	16.2	1.4	2.47	84.2	0.54	24.6	2.17	26.4	23.1	7	43.4	20.9	32.8	32.4	4.54	2.47	0.023	6.74	1.92	40.9	2.19	6.79	1.84	6.18	90.6	1.19	5.36	5.67	2.71	8.34	4.23	84.7	72.8	40.4	8.88	69.1
531429760	51.4	1.27	34.7	12.7	20.2	3.35	12.2	12.4	1.55	0.069	31.8	74.4	14	17.6	2.47	6.37	80.3	1.27	20.9	0.82	54.1	7.96	13	24.9	6.3	8.29	20	3.26	0.87	0.013	7.47	2.57	19.9	0.43	4	1.15	4.3	90.9	0.78	1.99	2.52	16.8	4.99	22.6	55.6	12.9	11.7	14.3	39.6
531430261	32.1	4.65	33.5	29.8	36.4	3.65	8.04	10.4	2.09	0.061	4.62	35	33.8	14.9	3.46	3.15	34.4	2.53	43.3	1.31	47.5	20.9	7.3	24.3	9.07	12.6	36.1	3.64	0.49	0.0018	0.54	0.74	15.8	2.4	3.26	1.24	3.03	68.1	1.55	1.47	1.59	17.8	12.5	11.2	58.6	44.9	10.9	19.9	61.7
531430369	64.4	4.12	22.5	9.01	14.1	1.7	10.4	14.1	3.01	0.12	11.3	44.1	18	15.9	3.1	4.7	77.1	1.03	22	0.38	41.1	24.5	4.93	29.5	13.4	19.2	28.3	6.67	1.02	0.014	2.81	3.37	26.8	3.88	7.48	2.16	7.74	85.4	2	7.29	3.98	19.5	10.8	12.8	56.9	19.9	13.4	12.7	50.8
531431026	27.7	2.83	47.2	22.3	14	2.88	24	5.3	0.26	0.035	50.7	11.7	40.8	15.9	2.71	4.38	59.6	2.61	48.4	2.55	21.2	13	12.7	53.2	25.2	14	14.7	0.8	3.89	0.04	20.1	1.06	9.33	13.9	7.19	2.53	12.4	74.4	7.68	14.9	6.13	8.74	5.29	16.3	69.7	30.1	9.89	13.1	15.4
531431264	36.4	3.52	46.9	13.2	38.5	1.24	10.4	13.8	1.4	0.06	6.15	3.39	39.5	15.5	7.92	5.82	44.7	3.03	35.7	0.35	45.3	14.7	10.5	29.5	11.9	11.7	27.3	2.47	1.79	0.00617	2.94	2.71	2.71	2.53	9.4	6.44	11.9	69	6.29	8.09	3.52	22.6	6.55	20.8	50	25.3	9.52	17.3	18.5
531431463	82.4	4.28	9.6	3.74	7.56	1.08	13.9	13.5	0.44	0.053	8.77	35.9	8.47	7	1.82	3.37	77.7	1.83	12.5	0.46	57.8	22.5	3.35	16.4	10.3	11.2	25.1	1.01	1.34	0.00816	2.19	2.12	15.1	0.78	4.46	1.76	5.72	83.5	2.13	3.99	2.47	21.6	19.7	10.8	47.8	24.5	17.3	17.6	12.4
531431765	69.7	5.74	15.5	9.03	12	1.85	17.5	10.1	1.74	0.00957	58.6	26.5	11.4	13.2	3.87	2.3	39.2	1.69	9.71	0.63	50.6	18.9	11.8	18.7	6.03	3.12	28.3	3.74	0.93	0.00777	14.5	1.16	17.3	0.43	6.6	2.59	2.66	66.4	1.22	0.83	1.44	19.7	11.2	30.3	38.8	14.2	2.08	12.7	35.6
531431868	30.4	1.51	53.4	14.6	10.4	2.3	11.7	3.53	2.49	0.029	25.7	36.5	12.7	11.1	1.62	8.84	59.8	5.38	18.9	1.54	25.2	7.26	33.2	34.3	10.3	10.3	8.59	5.44	0.62	0	3.09	1.21	19.3	1.34	3.07	0.74	12	64.8	6.74	3.7	3.66	1.74	2.68	18.2	77.4	30.5	16.1	9.64	61.4
531432165	42.4	5.21	26.1	26.2	33.3	2.81	12.6	14.4	2.31	0.048	44.8	4.38	24.2	13.6	4.37	7.06	79.2	1.79	34.2	2.12	27.6	22	6.56	43.9	16.3	11.5	24.3	5.18	1.76	0.017	9.85	2.38	7.48	3.16	3.49	1.37	9.14	90.4	2.35	7.55	3.14	7.46	7.78	14.6	70.2	31.3	7.29	15.1	50.4
531432762	33.3	5.14	29.1	32.5	13.4	2.92	11.1	3.02	1.61	0.31	27.3	58.2	36.8	16.3	1.76	18.5	23.9	16.1	35.5	1.94	31	15.3	10.8	43	10.7	14	7.74	3.09	0.57	0.00747	3.03	1.27	32.1	3.97	3.48	0.7	11.9	34.9	9.25	2.92	5.64	14.5	6.88	28.1	50.5	26	15.7	8.75	34.1
531432860	37.4	18.7	18.4	25.6	17.2	1.76	8.77	7.71	1.02	0.13	14.4	66.9	51.5	23.2	3.15	13.5	43.1	8.93	45.4	0.56	50.7	27.5	3.98	17.9	6.3	11.5	27.4	2.62	0.88	0.019	1.48	1.32	26.3	1.57	5.25	1.38	8.25	79.4	3.09	1.75	5.54	23.9	16.8	11.8	47.5	19.4	9.17	14.5	41
531432968	18.8	1.32	61.5	18.4	32.4	1.05	5.54	8.47	0.61	0.047	75	26.8	59	35.3	3.21	2.54	42.5	1.24	69.6	0.94	21.5	20.6	7.45	50.4	18.3	11.8	18.2	2.89	0.94	0.011	21.3	2.25	29.6	6.86	5.44	1.14	5.66	82.3	1.43	7.1	5.8	14	8.11	14.8	63.1	28.8	7.9	12.6	41.5
531433269	10.7	8.08	39.1	42.1	68.3	4.42	11.6	7.7	0.26	0.065	38.7	49.4	47.1	39.7	5.76	20.3	59.8	8.2	58.5	1.26	11	26.4	3.54	59	20.6	26.2	4.93	0.4	0.56	0.00829	7.57	0.62	43.3	3.98	5.22	0.86	20.7	79.4	7.82	5.03	6.9	7.87	9.92	7.75	74.5	36.9	15.7	7.07	7.41
531433468	32.1	4.89	32.6	30.4	45.6	6.3	14	4.11	1.87	0.056	54.7	76.5	30	24.5	1.35	13.5	65.2	6.68	38.5	3.47	39.9	12.2	14.1	33.8	11.2	17.4	9.49	2.7	0.51	0.011	10.6	0.4	34	4.65	3.47	0.71	9.66	80.3	4.96	4.53	6.51	14.8	6.26	30.7	48.3	17.1	15	6.71	35.6
531433863	34.5	1.44	53.4	10.6	15.7	0.53	11.3	10.6	0.65	0.026	33	26.2	42.3	24.5	3.81	2.16	44.8	1.21	46	1.5	45.8	16.8	12.7	24.7	5.13	3.48	33.4	1.98	0.78	0.00931	5.05	1.34	17.7	0.35	2.62	0.93	1.88	87.3	0.42	0.48	2	25.8	6.24	34.9	33	10.7	1.96	17.4	22.3
531434061	40.7	7.47	22.8	29	16.2	2.64	14.5	17.4	5.05	0.23	14.8	53.2	26.3	26	4.83	5.13	68.8	1.37	29.9	1.37	21.3	21.2	6.93	50.5	15.1	11.7	20.1	5.37	1.58	0.027	4.47	3.81	35	4.51	8.53	2.3	5.04	83.8	1.43	10.7	4.08	11	10.7	12.9	65.4	25.6	5.93	15.4	43.4
531434265	57.2	8.94	14	19.9	14	2.33	29.9	7.84	1.29	0.056	17.6	47.6	18.2	7.64	1.26	5.72	70.9	2.46	21	1.98	41.6	32.4	2.16	23.8	11.4	12.7	13.3	3.53	1.06	0.016	1.96	1.09	22.1	1.15	2.93	0.69	6.2	81.6	2.09	1.82	4.87	27.7	19.9	10.6	41.9	17.5	5.56	7.36	39.9
531434469	28.7	14.5	21.2	35.7	33.3	4.37	6.84	13.1	0.28	0.1	9.69	32.9	38.3	22.8	1.77	26.7	52.4	17.4	37.9	2.49	29.5	25.5	5.2	39.7	16.2	16.8	32.2	0.88	0.71	0.00775	2.81	1.9	25.5	10.1	8.21	1.26	17.8	71.6	8.59	11.1	4.53	5.61	16.3	8.08	70	45.9	21.6	16.4	14.6
531434667	56.5	3.01	31.1	9.4	13.2	3.39	6.63	11.8	3.05	0.12	14.6	39.2	17	6.77	2.48	5.62	59.3	3.51	14.9	0.88	33.2	27.2	6.89	32.7	8.12	19.5	24	5.21	1.36	0.011	3.54	1.73	21.4	1.16	3.02	1.08	7.2	67.5	3.25	1.4	5.21	19.3	12.3	17.1	51.2	18.8	13.6	18.9	50.2
531434764	49.3	1.81	37.9	11	3.05	0.71	27.4	22.7	0.25	0.027	4.91	48.2	36.8	9.07	1.88	2.75	55	1.77	39	0.66	49.3	24.3	4.17	22.2	2.96	9.73	34.7	0.4	2.13	0.015	0.77	2	23.8	2.4	2.8	1.15	6.91	85.1	2.32	2.61	5.82	38.3	11.4	14.9	35.3	2.76	4.6	14.6	2.86
531435063	37.7	2.81	47.7	11.8	28.1	1.29	8.34	5.88	1.15	0.043	30.6	8.46	28.6	19.5	1.35	1.12	36.1	0.75	39	0.18	27	15.9	13.4	43.7	13.6	5.91	10.1	3.9	0.63	0.00242	12.9	2.03	8.72	1.25	6.14	1.2	3.36	52.3	2.45	5.25	1.25	8.97	7.18	15	68.8	21.5	6.28	8.72	45
531435268	42.8	6.22	18.1	32.9	21.7	4.35	29.1	3.69	1.12	0.024	22.4	0.96	22.4	11.1	1	9.64	28.7	9.06	25	4.82	23.2	20.1	4.76	51.9	19.6	13.5	9.54	3.63	1.19	0	3.65	0.57	0.66	1.75	4.18	1.11	10.8	29	8.92	1.28	4.53	13.9	12	13.7	60.4	12.5	3.17	6.87	38.7
531435467	52.4	2.82	26.5	18.3	17.3	0.42	7.86	10.9	1.72	0.02	31.4	36.7	20.5	23.9	4.44	2.56	40.1	2.17	26.8	0.43	42.2	14.8	14	29	8.9	6.01	20.5	4.16	0.69	0.00307	4.42	1.52	16.6	1.93	5.5	1.58	2.05	61.4	1.09	3.01	3.07	19.4	6.82	30.4	43.4	13.1	3.12	14.2	39.4
531435665	39.7	1.82	48.1	10.4	15	0.32	12.1	15.1	0.7	0.026	22.6	12.3	34.1	20.3	3.41	0.79	45.8	0.45	41.4	1.05	45.5	12	20.2	22.3	6.93	1.2	34.2	2.98	0.63	0.005	5.07	1.79	10.6	0.78	4.62	1.7	1.19	79.4	0.49	1.26	0.62	9.71	8.92	11.8	69.6	33.4	1.19	24.1	50.5
531435864	52.7	3.65	20.3	23.4	10.3	2.8	32.3	9.05	0.93	0.088	12.3	8.05	24.2	15.9	2.05	3.08	69.1	1.33	26.1	1.44	41.1	15.9	8	35	12.9	7.83	24	4.18	3.64	0.046	1.38	1.29	6.26	1.75	5.54	1.76	8.3	83.7	2.52	5.78	3.95	17.7	10.8	9.47	62	27.2	5.08	17.8	45.7
531436163	66.4	2.69	21.1	9.82	12.8	1.08	29.8	21.9	1.52	0.057	21.2	63.6	17.8	13.8	2.7	2.86	76.6	1.1	20.7	0.67	66.8	18.4	2.58	12.2	5.56	6	46	3.7	0.8	0.00401	2.21	1.7	18.6	0.38	3.03	1.56	3.61	89.1	0.66	0.76	2.51	29.9	14.9	16.1	39.2	11.9	6.94	17.8	47.8
531436260	49.9	4.5	28.5	17.1	14.2	1.03	27.4	12.2	0.75	0.026	3.99	55.4	28.6	22.5	3.31	6.3	54.5	4.44	31	0.95	29	26.7	1.61	42.7	14.7	14.5	14.5	1.94	0.84	0.00686	0.99	2.58	36.1	3.64	7.2	1.38	14.4	68.6	7.83	5.88	6.59	25.6	16	6.02	52.4	11.7	8.28	8	33.4
531436662	34.6	7.87	31.9	25.6	34.6	6.31	18.4	6.03	1.06	0.04	18.8	44.3	37.4	36.2	4.4	11.8	55.9	6.98	35.5	4.23	32.9	33.6	4.46	29	12.4	17.2	7.29	1.42	0.71	0.00718	1.21	2.05	16.4	2.45	6.5	1.91	13.9	79.1	4.86	3.35	6.05	9.95	22.3	7.52	60.2	22.6	25	18.2	28.9
531436867	36.2	7.6	23	33.2	26.5	3.24	24.8	8.5	1.53	0.32	38.4	49.9	39.2	22.6	3.77	11.7	53.6	6.3	45.4	2.2	38.1	32.4	1.81	27.6	8.95	16.7	11.1	2.85	0.63	0.025	5.41	0.65	37.7	1.29	3.67	0.95	13.1	73.3	5.54	3.17	11	28.9	14.7	12.1	44.3	13.9	11.3	11.7	35.6
531437266	66	4.46	22.1	7.49	16.5	1.41	30.2	12.6	0.35	0.066	24.2	26.9	30.8	11.4	2.34	5.24	56.7	3.77	34.1	1.4	62.2	20.4	1.95	15.5	9.02	10.3	30.7	2.14	2.29	0.014	3.57	1.09	14.3	0.66	4.02	1.79	6.35	79.3	3.23	1.86	4.38	28	16.5	8.56	46.9	29.1	17.3	11.3	42.2
531437763	47.1	10	26.5	16.4	16.9	3.05	12.2	19.8	0.43	0.2	39.4	8.38	39.9	9.87	5.88	10.6	50.2	7.42	37.6	3.08	30.2	24.6	10.3	34.9	12.9	17.6	21.3	1.84	2.4	0.017	6.01	3.68	8.8	2.69	5.73	3.07	10.4	81.7	3.16	3.02	5.86	17.2	9.38	20.9	52.5	26.5	8.36	15.5	8.2
531437861	31.8	2.98	54.7	10.5	29.4	2.65	14.9	2.32	1.19	0.014	34.7	19	63.4	13.9	1.17	4.62	41.4	1.26	67.6	2.23	29.8	23.9	10.7	35.6	17.8	29.6	5.03	4.46	0.71	0.00608	1.98	0.98	22	5.79	3.6	0.65	6.14	85.8	2.1	9.42	14.1	8.56	18.6	11.8	61.1	27.4	49.7	5.56	54.8
531438262	22.6	4.69	47.4	25.3	47	1.88	39.7	3.69	1.13	0.11	58.9	37.8	43.2	31	1.83	8.57	67.6	2.67	53.9	1.4	25.4	27.2	4.1	43.3	17.2	25.4	13	3.21	1.63	0.034	6.53	1.58	26.7	4.75	5.29	0.77	11.3	91.6	2.22	11.5	3.86	7.05	14	5.24	73.7	21.8	31	12.7	37.9
531438368	31.3	4.42	43.1	21.1	43.9	1.36	21.9	1.92	1.03	0.034	9.74	20	60	17.4	0.92	1.96	39	1.41	61.2	0.51	15	32.1	3.71	49.1	24.2	29.8	5.63	4.92	1.64	0.026	2.77	2.01	20.5	12.3	6.93	0.82	9.62	78.8	4.46	15.6	6.19	4.22	9.66	5.99	80.1	47.9	24.9	5.99	65.4
531439161	31	3.27	45.9	19.8	7.14	0.99	28.9	10.6	0.25	0.051	33	35.1	55.3	22.8	3.17	6.55	32.8	5.54	58.1	0.22	34.2	20.8	6.4	38.7	6.94	8.44	23.8	0.51	0.85	0.00607	3.76	0.89	28	8.64	10.7	2.24	18	60.7	12.2	12.6	3.27	15.3	10.9	12.7	61.1	17.9	10.7	17.6	9.57
531439565	21.3	6.87	31	40.8	47.8	4.28	45.2	4.23	0.78	0.028	26.5	52.2	29.9	18.1	1.88	15.1	71.4	63.4	43	5.6	20.6	16.4	5.38	57.6	20.6	14.5	15.3	2.3	0.86	0.0041	2.84	1.77	34.3	1.14	3.35	0.88	10.8	82.7	75	1.38	4.73	8.39	4.1	12.9	74.6	28.5	5.45	10.2	55.5
531439766	46.6	1.33	35.7	16.4	4.98	1.16	26.6	8.21	0.3	0.027	25.6	23.7	21	17.9	1.79	3.75	38.7	3.21	19.1	0.41	50.1	8.35	15.4	26.2	5.04	6.51	18	0.36	0.93	0.00407	4.94	0.57	6.56	3.63	4.91	0.87	4.71	52.7	3.54	3.71	2.27	16.5	4.12	30.6	48.8	9.66	7.44	11.7	5.84
531439869	13.8	3.12	45.1	37.9	20.8	2.46	6.44	6.37	0.47	0.14	46.1	35.2	66.7	35	3.5	4.11	17.6	3.2	53.1	1.16	23.2	26.9	2.35	47.6	11.5	13.3	15.5	1.51	5.02	0.07	4.67	0.87	30.1	5.96	6.84	1.85	11.2	55.8	7	6.18	5.35	9.82	17.6	4.62	68	10	6.58	21.6	11.7
531439964	32.5	4.64	28.9	34	23.5	1.71	31.1	5.12	1.52	0.27	10.3	46.5	30.4	19.6	2.16	17.8	37.7	15.3	31.7	0.3	47.9	19.4	4.78	27.9	6.11	10.5	14.5	3.22	0.36	0.00744	1.27	0.47	16.9	0.97	2.86	0.66	8.1	58.4	4.54	1.41	4.58	13.1	10.7	12.9	63.3	25.1	7.78	7.08	50.2
531440067	73.5	4.35	14.8	7.33	11.2	1.46	40.2	9.29	0.84	0.098	34.2	66.6	13.4	11.2	1.35	5.24	87.5	83.9	16.4	1.39	55.9	24	3.26	16.8	6.06	13.1	37.6	2.28	1.84	0.013	7.2	1.29	20.8	0.78	3.32	1.21	5.49	92.7	88.2	1.29	5.13	36.9	13.8	14.1	35.2	10.2	5.55	18.5	27.8
531440162	46.1	5.6	32.9	15.4	24.2	1.71	38.9	4.2	0.78	0.023	40.8	28.9	47.3	24.6	1.45	8.84	56.4	52.6	46.8	2.27	48.4	27.1	3.69	20.8	9.26	14.6	21.5	3.67	0.59	0.011	12.2	1.51	19.6	5.87	6.21	1.2	13.1	86	77.4	5.08	7.19	25.5	15.6	9.68	49.2	19.9	12.2	13.5	47.7
531440264	44.6	7.51	18.7	29.2	15.1	5.77	42.8	15.1	5.18	0.085	23.5	58.6	18.2	18.5	6.63	8.72	71	65.7	23.7	6.16	55.8	16.1	5.9	22.2	4.65	6.67	31.8	5.81	0.95	0.00907	3.2	1.21	20.3	0.34	4.21	1.47	5.71	84.8	80.8	0.81	2.66	14.5	9.25	14.6	61.7	24.8	11.4	15.4	66.4
531440366	41	2.36	40.2	16.5	22	0.44	10.5	6.96	1.51	0.04	46.8	51.6	40.9	33.3	2.01	6.75	42.1	4.84	38.4	0.23	38.4	28.1	3.31	30.2	11.5	6.42	20.6	5.66	1.05	0.00736	7.04	0.92	26.1	2.91	4.68	1	9.67	66.9	5.6	3.24	4.44	17.3	20	5.26	57.4	24.4	7.77	27.3	45.4
531440661	31	11	9.7	48.2	27.6	1.01	8.6	6.4	1.62	0.079	41.8	43.7	48.7	18.4	2.93	14.9	31.1	13.6	41.5	0.63	23.7	30.9	1.46	44	18.3	15	16.6	4.11	1.2	0.022	5.76	0.81	30.2	3.79	4.3	1.33	13.1	59.3	7.91	4.19	5.38	10.9	18.6	3.11	67.4	25.7	6.14	29.1	49.5
531400125	32.7	4.36	46.6	16.4	40.1	2.59	2.14	2.59	1.91	0.089	5.64	58.2	63.5	57.7	8.35	7.98	37.2	5.03	64.1	3.14	46.2	14.8	3.19	35.8	20.1	9.42	17.6	4.49	0.6	0.032	4.11	0.7	36.8	4.59	9.4	1.58	10.8	77.6	5.17	4.91	4	21.8	12.6	8.19	57.4	36.3	12.7	26.2	45.1
531400426	19.8	1.78	47.1	31.2	27.9	4.13	4.64	3.06	1.84	0.033	45.3	63.6	51.6	21.1	1.04	14.2	59	5.86	61.1	3.59	25.5	21	6.05	47.5	22.9	18.8	12.2	4.17	0.92	0.00811	11	1.99	39.7	10.5	8.82	2.47	19.9	87	6.44	15.6	10.9	18.2	12.4	9.82	59.6	37.5	17.1	10.5	44.7
531400524	55	1.68	27.9	15.5	26.2	2.8	1.72	14	3.22	0.12	1.59	75	24.4	22.3	6.84	10.2	79.2	3.8	27.2	1.5	43.2	17.1	6.44	33.3	21	18.2	20.3	6.56	2.37	0.034	1.22	1.36	32.6	9.53	12.3	3.91	19.2	85.1	8.12	13	10.2	22	6.27	15.3	56.4	29.2	26.2	12.4	57.8
531400629	40	4.99	34.7	20.3	30.8	1.48	4.88	3.79	1.13	0.12	29.7	64.8	37.6	32.1	5.8	4.68	62.5	1.74	44.9	0.91	39.5	16.1	6.94	37.4	20.7	8.85	25.1	1.35	3.94	0.016	2.42	1.52	30.5	7.03	7.52	3.13	7.77	88	2.25	10.2	2.73	13.6	4.59	20	61.8	42.3	8.24	27	16.1
531401562	37.2	2.22	23.9	36.7	25.3	1.31	4.37	11	2.93	0.21	46.2	81.2	30.3	20.4	4.28	9.32	39.7	7.51	31.3	0.88	43.7	16.8	4.94	34.5	16.2	10.9	26.6	4.72	2.14	0.015	6.15	2.51	31.9	1.52	4.98	2.44	11.1	63.7	5.95	3.6	7.11	20.3	8.81	9.58	61.3	31.7	8.46	19.9	51.2
531402224	15.6	2.18	63.9	18.3	48.5	2.35	6.32	4.53	3.81	0.038	65.3	74.1	51.8	30.1	3.35	2.99	43.5	1.67	57.6	0.72	21.8	20.5	8.21	49.5	15.1	13.8	13.1	9.09	0.59	0.00434	9.11	1.03	40.2	5.66	6.27	2.27	10.6	79.8	3.97	7.22	5.12	5.25	4.18	14.5	76.1	39	9.25	16	76.1
531402464	47.7	4.65	31.5	16.1	13.7	3.53	1.62	7.04	4.18	0.24	6.72	51.5	32.3	15.6	2.91	12.7	67.9	6.61	35.9	1.54	43.6	31.5	3.67	21.2	8.36	19	10.8	10.1	3.19	0.041	1.17	1.54	17	2.18	5.51	1.49	14.2	87.4	4.67	5.97	6.07	20.1	14.2	12.8	52.9	10.9	15.2	5.76	67.6
531403963	30.1	3.31	56.6	9.97	48	3.19	7.02	4.22	0.27	0.023	67.3	73.6	43.4	21.3	2.23	10.9	62.1	5.33	59.2	1.4	51.3	20.8	7.44	20.4	8.98	13.2	24.9	1.13	0.66	0.00331	7.65	2.05	25.2	1.15	3.99	1.48	6.32	85.9	1.85	7.02	3.01	9.57	10.2	8.33	71.9	34.4	15.9	15.4	18.8
531404367	22.9	3.34	49	24.7	41.5	3.05	12.5	16	1.79	0.49	11.1	65.7	42	21.3	3.35	5.76	43.6	4.74	46.2	1.28	8.93	16.8	4.29	70	22.8	26	19.6	2.67	1.4	0.00655	1.93	0.15	50.4	3.44	4.54	1.53	13.2	37.4	10.9	9.05	5.62	7.12	6.17	9.73	77	44	18.3	31.2	48.6
531405065	28.6	3.27	34.6	33.6	42.7	1.06	23.8	7.92	2.32	0.016	41.6	73.2	33	14.8	4.3	14.4	58.3	6.83	34.1	0.79	41.6	10.7	23	24.6	7.51	4.83	39.3	3.1	1.08	0.00121	3.56	1.55	14.6	1.63	2.04	1.08	6.72	87.9	2.51	1.92	1.59	6.41	4.65	20.5	68.5	29	6.03	16.6	47.9
531405261	24.8	1.57	52.5	21.1	10.9	1.15	3.76	9.48	2.72	0.057	37.5	56.7	52.9	28.9	4.94	4.27	32.7	2.26	49.5	0.77	45	17.9	4.72	32.4	9.59	10.7	13.9	6.86	1.29	0.0055	6.15	2.69	28.3	3.76	5.66	2.68	7.02	72.4	2.72	4.98	7.02	16.2	13.1	7.17	63.6	30.9	12.5	18.3	67.1
531405663	61.5	3.66	24.8	10	26.9	1.73	15.8	20.2	1.92	0.057	19.9	80.4	23.1	16.2	3.36	4.13	64.7	1.68	24.4	0.83	48.6	21	10.1	20.4	22.5	14.8	22.4	4.56	1.36	0.00654	4.67	0.96	32.6	15.6	8.6	2.57	12.2	60.6	8.41	15.2	3.44	25.5	20.3	14.1	40.1	28.5	16.9	23.1	51.8
531405727	48.1	2.09	33.8	15.9	20.4	1.54	27.3	2.99	2.04	0.048	30.7	54.4	28.4	14.4	1.48	4.35	54.4	2.67	32.3	1.98	72	15	3.3	9.65	6.77	4.27	13.1	4.08	1.07	0.19	4.4	0.11	12.9	0.37	4.17	1.79	2.89	63.9	1.5	1.04	2.79	14.2	14.7	14	57.2	31.4	7.28	14.3	45
531406669	42	5.26	34.9	17.9	39	1.91	11.1	9.19	2.87	0.052	13.2	24.1	40.4	20	4.9	14.6	35.6	10.7	37.6	0.58	43.7	12.2	13.6	30.5	19.2	13.5	15.6	4.28	0.75	0.00956	2.91	1.72	9.41	6.81	4.82	2.15	14.6	48.6	10.8	7.87	6.32	7.82	5.67	11.8	74.7	47.9	20	14.6	70.1
531406824	70.4	2.17	16.1	11.4	9.8	1.21	11.4	5.24	1.53	0.029	20.3	72.9	4.9	8.97	1.25	8.26	80.7	3.67	8.56	0.55	53	17.4	5.49	24.1	9.76	10	14.9	2.52	0.54	0.00583	2.73	0.72	13.9	2.05	4	1.28	9.69	78.1	4.64	3.12	3.18	15.5	11.7	14.7	58.1	33.9	9.05	10.9	39.3
531407026	38	2.49	42.5	17	22.2	2.04	11.5	4.5	1.26	0.038	31.5	35.5	22.8	13	1.59	8.85	50.5	4.6	24.2	0.82	29.3	12.3	17.3	41.1	15.5	10.6	14.6	5.48	1.05	0.00824	6.9	1.52	12	2.22	6.15	1.47	12.1	51	7.38	2.47	6.71	2.7	3.4	6.67	87.2	65.2	14.9	9.86	69.1
531407765	42	2.17	45.1	10.7	33.3	2.28	15.4	20.9	1.4	0.09	50.8	66.3	44.4	30.3	8.92	3.11	68.9	1.28	44.5	0.84	38.7	20.7	10.4	30.2	14.7	15.9	33	5.8	2.6	0.028	19.2	1.45	34.1	2.72	10.6	5.51	8.91	85.8	2.12	6.12	5.28	18.7	6.49	23.7	51.1	24.2	13.1	32	39.7
531408760	45.7	16.9	11.4	26.1	45.6	3.63	9.94	7.73	1.03	0.00732	9.83	71.7	29.9	36.5	3.82	11.9	78.9	4.8	29.5	0.77	33	32.4	3.47	31.1	33.1	4.95	15.6	2.65	0.82	0.00541	1.55	1.82	32.9	5.44	12.1	3.52	7.18	95.1	1.51	6	3.87	10.8	28.7	1.02	59.6	39.4	7.52	11.4	38.2
531409127	25.8	2.16	56.8	15.3	45.8	3.47	16.6	5.23	0.29	0.079	15.8	66.8	20.5	20.6	1.52	23.7	55.6	11.6	36.3	1.33	37.4	10.6	14.8	37.3	15.5	12.7	19.4	0.77	1.35	0.012	2.43	0.7	24.9	0.53	3.95	1.2	20.2	53	10.7	4.55	7.13	4.49	5.88	9.83	79.8	43.2	17.7	20.3	14.5
531409667	34.5	3.39	48.4	13.7	22.1	1.35	13.4	2.99	1.5	0.037	55.4	68	54.7	16.1	1.72	3.88	41.7	2	60.5	0.93	31.6	43	1.41	24	15.7	9.32	10.8	5.03	1.59	0.075	16.5	0.2	35.3	7.54	4.33	0.79	11.6	65.7	5.89	12.8	5.24	9.44	15.5	5.43	69.6	37.2	9.34	9.52	60.3
531409764	59.4	7.71	19.6	13.3	28.3	4.58	21	4.41	4.11	0.17	18.8	81.1	9.54	16.4	2.22	11.9	21.1	6.45	12.9	2.3	40.5	27.3	6.31	25.9	15.9	17.1	12.4	11.1	2.84	0.054	4.85	1.13	36.3	0.86	9.19	2.91	13.4	27.9	8.52	1.65	7.03	13.9	16.6	13.2	56.3	45	16	28.2	65.3
531410262	68.4	4.14	18.8	8.6	8.09	3.02	14.1	6.78	1.25	0.14	26.9	63.3	8.36	12.1	2.09	6.46	41.4	4.32	7.9	1.21	56.3	14.5	10.7	18.5	5.43	13.1	10.2	2.97	0.94	0.028	2.25	0.42	21.2	0.39	2.75	0.67	7.52	37.5	5.08	0.73	5.24	24.5	6.8	26.5	42.2	17.7	21.8	13.6	23.1
531410327	45.2	1.12	37.2	16.4	11.1	2.37	9.81	8.43	1.81	0.07	38.6	22.5	21.1	13.9	1.95	1.89	73.9	0.82	21	0.54	34.6	13.2	13.8	38.4	7.55	11.9	13.9	3.88	0.88	0.011	12.2	3.48	11	4.7	5.08	0.97	2.49	83.6	1.07	4.77	3.59	11.9	3.91	23.9	60.4	16.7	8.6	5.87	37.9
531410525	25.9	1.94	53.8	18.4	49.4	7.76	23.7	3.07	2.45	0.079	40.2	68.7	45.6	18.6	3.07	6.74	59.1	3.23	29.6	2.95	27.7	13.8	12.9	45.6	16.9	22.6	3.71	7.62	1.07	0.019	13.9	4.9	36.4	9.24	6.15	1.6	13.4	69.3	6.65	7.08	7.01	4.06	4.99	11.4	79.6	42	28.1	7.54	71.9
531411122	45	10.1	26.2	18.7	36.7	5.91	23.8	8.84	0.57	0.34	34.5	84.2	21	23.5	2.89	13.1	61.4	3.05	27.2	2.44	33.1	31.1	4.8	30.9	19.6	23	21.1	1	3.38	0.11	7.28	0.89	36.5	1.92	4.51	1.15	14.1	71.6	4.96	4.58	6.68	19.5	11.4	18.6	50.5	41.8	15.9	22.7	15
531411662	61.4	8.7	16.3	13.6	15.6	3.53	4.21	8.54	1.02	0.2	22.4	52.5	22.8	10	1.47	6.97	46.5	5.75	18	0.79	49.9	25	4.52	20.6	8.07	18	31.9	3.48	1.87	0.039	4.05	1.22	16.3	1.3	3.94	1.04	7.61	64	4.49	1.48	6.36	9.13	14	6.14	70.7	32	13.7	17.3	52.9
531411826	38.2	4.05	37.5	20.2	18.1	2.87	4.95	8.39	1.35	0.063	19.5	56.9	43.6	12.2	1.76	18.1	44.9	13.1	41.2	0.69	27.4	18.4	4.89	49.3	16.6	30.4	21.5	3.7	0.5	0.014	4.92	2.46	36.8	1.48	4.27	1.33	21.2	69.6	9.9	2.2	9.54	12.1	6.03	9.4	72.5	18.1	33.1	10.7	48.1
531412169	46.9	2.47	39.8	10.8	29.2	1.74	19.5	24.3	0.16	0.061	24.1	44.3	31	24.1	2.62	3.24	48.1	2.4	27.1	0.69	55.9	7.63	21.3	15.1	13.9	5.13	61	0.19	0.62	0.00465	3.69	0.18	9.33	0.82	3.45	1.7	4.12	80.1	2.12	1.01	4.61	26.7	5	47	21.3	17.4	3.17	32	2.14
531413063	51.6	8.21	21.2	19	25.8	1.39	13	21.3	0.68	0.0055	41.5	62.5	28.6	20.8	7.8	6.42	76.4	1.86	37.2	0.56	51.2	24.9	3.73	20.2	9.62	11.6	33.3	2.45	0.5	0.00384	10.6	0.73	20.4	1.41	5.33	1.66	6.91	87.6	2.09	3.67	3.33	27.6	25.4	5.28	41.7	18	11.5	19.1	33.4
531413362	20	10.1	21.9	48	52.8	4.35	4.99	5.58	5.97	0.046	62.9	68.6	55.3	48.2	3.43	8.21	63.9	2.61	55.6	2.28	14.1	37.2	2.48	46.3	30.3	12.4	9.36	4.3	0.55	0.00904	9.97	1.63	51	9.51	7.59	1.67	15.8	88.2	4.44	11.8	7.61	12	16.7	2.25	69.1	55	15.4	12.2	39.4
531414427	39.8	3.07	35.6	21.5	43	8.85	11.8	13.2	1.08	0.047	15.7	24.6	26.1	26.8	2.47	6.29	70.9	2.93	31	2.49	27.1	16	13.4	43.5	28.8	21.6	26.8	3	0.68	0.00971	0.66	2.23	18.9	5.15	7.28	1.83	7.22	81.9	2.34	7.19	3.39	6.83	7.85	9.22	76.1	78.5	20.1	11.6	48.1
531414666	46.2	4.02	24.2	25.5	23.3	4.63	30.5	10.3	3.23	0.18	34.5	78.6	29.8	11.6	2.61	11.9	69.3	6.9	43.1	2.06	37.9	19.7	7.31	35	10.3	19.7	55.3	8.33	1.71	0.036	4.82	3.65	30.6	0.44	3.33	1.7	10.9	84.9	2.22	15.2	4.83	14.2	8.07	24.5	53.2	20.5	17	39.4	45
531415064	29	3.19	45	22.8	47	6.42	12.4	6.41	2.68	0.15	46	3.04	40.6	33.1	5.26	10.3	58	3.67	55	3.82	25.4	17.7	6.68	50.2	11.1	32.3	24.8	4.96	0.53	0.028	7.99	1.65	2.04	1.86	4.23	0.99	12.8	93.2	2.4	18.4	5.11	7.83	3.23	16.1	72.8	19.4	16.9	15.2	71.1
531416123	41.9	0.69	47.5	9.92	4.53	1.78	12.8	11.1	0.96	0.081	41.6	46.6	33.5	13	5.29	4.02	65	1.24	34	0.31	45.5	19	8.52	26.9	8	14.2	32.7	2.82	0.45	0.00478	7.36	1.98	23.9	0.62	3.54	1.35	9.07	94.9	1.29	5.8	4.43	12.4	6.13	18.7	62.8	24.7	14	13.3	37
531416460	20.4	7.22	34.4	38.1	28	1.19	11.4	3.82	0.24	0.00626	30.7	15	37.2	7.23	1.76	14.3	30	12.8	38.9	0.36	14.4	24.1	6.4	55	9.85	16.3	8.22	0.59	0.46	5.83e-4	3.83	0.29	11.9	0.63	2.02	0.83	11.8	30.5	9.33	2.89	3.84	4.64	8.92	8	78.4	28.1	14.5	16.4	16
531418027	10.5	1.3	65.1	23.1	77	1.9	15.5	8.71	1.52	0.021	51.9	33.6	56.8	48.2	7.97	28.4	97.7	0.74	54.7	0.7	11.4	12.4	13.1	63.2	65.3	21.6	14.1	6.63	0.64	0.011	11.8	6.46	17.8	5.21	8.41	3.27	28.9	90.3	3.27	14.9	5.84	5.94	5.9	17.8	70.3	67.8	14.2	16.2	37
531418161	39.6	2.12	39.8	18.5	23.5	0.8	24.8	12.8	3.82	0.11	31.2	52.6	30.8	7.87	4.95	8.03	59.6	2.41	41.2	0.72	27.2	17.9	10.2	44.7	11.9	7.64	40.6	3.7	0.93	0.015	5.46	6.25	26.9	4.22	1.93	1.39	8.07	66.9	3.33	2.95	2.39	10.4	6.32	16.7	66.6	12.6	3.39	32.5	48.1
531418367	19.1	4.03	36.3	40.6	49.8	2.2	7.52	3.97	3.33	0.013	34	65.9	33	11.8	1.52	5.04	40.2	6.01	60.5	0.89	31.3	13	13	42.7	20.9	14.8	32	5.54	0.47	0.00492	2.37	1.31	25.4	3.77	2.03	0.85	9.37	69.9	5.75	6.57	2.88	3.81	4.99	9.86	81.3	53.1	19.1	20.9	75.4
531418828	55.2	6.58	18.8	19.4	23.5	2.23	19.9	15.9	2.72	0.037	40.2	60	26	20.7	4.22	11.1	68.3	6.24	23.5	1.97	36.9	28.9	3.74	30.4	11.1	25.1	31.6	4.53	0.24	0.00396	5.24	0.61	29.3	2.91	5.4	1.42	9.94	80.9	3.32	4.56	6.85	13.4	13.6	12.7	60.4	14.5	15.7	22.9	58.8
531418923	21.8	4.49	34.5	39.1	27.2	2.82	5.18	4.92	0.95	0.042	44.6	0.27	43.3	20.2	3.17	13.8	51.5	7.52	42.4	0.5	17.6	8.3	16.8	57.3	13	18.5	22.5	3.35	0.22	0.00872	7.01	1.76	0.77	1.25	3.91	1.08	9.85	86.8	3.1	4.64	1.56	3.32	1.9	14.7	80.1	28.4	4.5	11.8	51.7
531419162	20.8	8.29	37.1	33.8	24.3	0.58	2.48	2.55	1.49	0.033	76.8	46.2	70.6	25.4	4.22	5.29	28.5	2.74	65.1	0.28	41.8	19.8	5.62	32.7	14.6	7.66	14.3	5.32	3.73	0	6.6	1.13	29.2	17.5	5.55	2.07	9.38	68.7	3.97	4.96	2.68	11.3	5.15	16.6	66.9	33.3	6.93	8.51	47.3
531419264	28.3	1.87	53.6	16.3	28.3	1.68	5.54	9.53	1.94	0.11	34.2	0.41	36.9	45.4	4.29	4.54	48.2	2.63	50	1.44	11	10.4	11.1	67.5	21.7	19.5	18.6	4.67	1.14	0.05	4.75	1.47	0.99	2.01	11.5	3.97	11.2	73	3.68	4.63	4.31	1.2	1.05	22	75.8	36.2	13.6	19.4	49.8
531419366	60.1	2.54	28.8	8.52	19	1.62	19.2	7.51	3.48	0.059	43.4	26.2	18.5	15.9	3.43	3.32	79.2	1.05	21.5	0.94	40.1	20.8	7	32.1	16.2	12.9	15.6	3.93	1.03	0.012	11	0.71	20	3.07	6.45	1.44	5.49	85.5	1.63	4.13	1.68	9.94	10.9	7.08	72.1	52.7	10.2	15.1	34
531419569	41.1	5.62	33.6	19.7	19.4	1.76	1.14	3.89	1.95	0.11	27.7	71.1	38.8	14	2.61	4.35	43.2	3.61	37.6	0.23	42.6	22.9	6.25	28.3	13.3	9.78	35.2	5.83	1.11	0.016	4.22	1.79	25.9	2.94	6.88	3.12	9.86	49.8	5.61	5.31	1.67	6.18	6.85	11.9	75	23.2	3.63	17.7	59.7
531419765	40.3	3.51	40.4	15.8	23.3	3.17	7.29	11.4	1.39	0.00697	4.44	68.4	17.5	18.8	1.11	4.51	68.7	1.7	23.7	0.61	46.9	15.4	13.4	24.3	6.2	8.86	34.4	2.9	0.65	0	0.39	0.73	23.1	0.49	2.37	0.86	2.67	82	0.58	0.73	0.9	9.85	13.9	13.9	62.4	50	10.9	20.1	56.9
531419868	36.4	2.44	44.4	16.8	16.6	7.91	13.2	2.44	0.75	0.062	44.1	58	36.3	7.11	1.3	7.47	42	4.58	38.6	3.65	47	19.8	2.94	30.3	12.7	25.3	24.7	2.19	0.86	0.014	2.14	1.3	31.9	0.47	2.01	0.84	8.36	51.8	4.93	5.41	4.57	8.95	5.41	19.5	66.2	26.1	7.28	15	44
531420322	36.8	4.83	20.5	37.9	35.1	5.02	28.7	8.76	1.41	0.3	17.2	41.7	41.6	18	2.09	4.97	57.6	2.71	42	4.17	35.9	31.6	2.24	30.2	16.5	24.5	12.8	5.07	0.98	0.03	3.43	1.79	22.3	4.08	4.07	0.67	8.94	88.1	2.12	4.33	11	18.3	17	10.6	54	31.2	16.5	8.88	50.9
531420762	34.4	5.78	43.1	16.8	13.3	2.13	23.6	30.1	3.4	0.067	31.9	56.4	45.1	15.7	6.42	7.57	47.4	5.21	48.1	1.33	31.9	22.4	8.96	36.8	13.8	17.4	40	8.62	1.39	0.011	8.47	6.09	37.8	3.62	7.88	3.03	11.3	80.3	4.59	4.21	5.77	8.98	8.19	11.2	71.6	31.9	27.1	28.9	67.3
531420860	18.3	3.14	56.3	22.2	39.8	5.15	29	13.3	2.3	0.079	41.6	26.1	48.6	33.7	4.54	6.22	51.9	3.45	56.1	4.03	14.7	6.86	15.6	62.8	37.5	31.3	28.7	8.51	2.03	0.00393	12.6	4.25	20.2	15.1	18.4	4.94	20.5	70.5	12.9	18.5	11.2	2.25	3.54	11.8	82.4	50.4	31.6	25	77.3
531421168	53.3	3.99	31.9	10.9	9.48	0.49	19.3	14.4	0.91	0.014	36.5	53.9	27	29.3	2.85	4.2	71.9	1.69	37.4	0.44	53.5	17.2	8.17	21.1	9.54	10.5	39.5	1.82	0.89	0.011	10.7	1.11	18	1.95	4.31	1.3	6.55	82.2	3.5	3.13	4.63	6.49	12.1	7.21	74.2	48.7	20.4	15.1	58.1
531421360	30.8	2.06	55.1	12.1	15.8	2.03	14.2	15	1.82	0.07	37.1	47.9	50	35.1	4.89	11	66.5	7.6	58.3	1.38	25.2	14.8	7.47	52.5	32.5	19.5	29.9	3.99	1.85	0.021	15.2	1.59	35.4	19.3	11.8	2.61	11.5	75.3	4.55	22.1	12	5.9	4.47	12.1	77.5	37.8	32.4	24.6	72.7
531422261	27.2	16.2	32.8	23.8	39.8	1.11	6.51	5.09	1.17	0.018	26.6	2.32	40.4	44.5	3.89	6.03	49.8	2.74	63.8	0.38	32.5	26.4	8.68	32.5	12.5	14.7	20.1	4.4	0.6	0	5.35	0.74	2.46	1.58	10.9	2.22	8.43	66.4	4.49	7.25	5.36	15.3	11.7	19.1	54	23.4	14.4	16	49
531423068	35.7	5.76	41	17.6	30.8	1.2	15.7	19.3	0.36	0.18	27.3	48.9	55.3	31.5	8.1	15.3	57.9	10.1	60.2	1.07	28.3	33.8	4.79	33.1	12.5	12.8	24.4	0.83	2.23	0.031	5.24	0.79	23.8	1.52	9.41	2.54	11.6	87.6	2.47	3.18	6.83	11.8	14.6	9.95	63.6	32.4	11.9	17.2	10.6
531423565	37.5	2.93	38.8	20.7	29.3	3.28	11.3	4.7	0.31	0.024	70.3	53.7	38	25.1	1.48	8.74	56.8	5.83	44.2	0.84	40.6	14.5	11	33.9	7.77	18.1	14.4	0.78	0.73	0.014	15.3	0.67	25.8	0.95	8.03	2.58	9.9	81.2	3.97	1.06	6.58	11.6	3.17	31.3	53.9	18.1	13.2	6.34	11.4
531424067	60.6	5.36	20.1	14	15.2	3.08	25.7	11.8	2.59	0.024	29.7	2.76	8.5	17.5	5.94	9.25	40.7	7.9	3.7	1.65	40.3	20.7	6.36	32.6	7.22	11.1	18	3.56	0.65	0.021	8.24	1.78	0.48	0.62	3.56	1.75	9.45	46.6	5.8	0.92	3.52	15.6	15.6	12.4	56.4	22.3	6.68	15.3	30.9
531424569	10.4	2.55	50.7	36.3	47.4	1.07	8.74	2.68	0.71	0.00957	44.5	42.9	77.5	34.3	2.12	5.25	28.2	3.15	79.9	0.54	19.6	26.2	3.97	50.3	16.8	19.9	11.5	3.37	0.28	0	4.45	0.52	35.7	13.6	7.61	0.88	14	74.4	6.18	17.5	2.52	3.72	8.56	4.33	83.4	30.1	16.6	10.4	51.3
531424661	40.4	7.15	36.9	15.5	23.1	3.4	19.8	4.66	2.35	0.095	43.1	67.6	36.1	15.3	2.64	15.4	27.6	8.33	38	0.77	30.2	24.7	7.79	37.3	21.4	11.9	11	6.06	2.84	0.026	8.48	1.17	43.4	3.42	8.05	2.73	16.6	41.7	9.76	5.06	3.71	8.47	13	9.45	69.1	46.3	8.79	23.8	55.4
531425525	47.3	2.86	28.6	21.3	8.92	3.32	4.78	6.55	1.59	0.18	49.1	79.6	21.4	12.1	4.02	13.2	72.4	6.7	26.6	1.52	29.2	11.9	8.61	50.2	8.09	17.7	37.7	2.52	0.35	0.024	5.23	2.59	40.9	0.5	4.46	1.43	8.74	71.8	3	1.78	2.52	7.8	5.03	14.6	72.5	99.7	7.11	27.2	69.5
531425664	42.3	7.28	36.8	13.6	49.9	4.53	17.7	30.5	3.56	0.36	30.9	43.3	28.7	12.7	7.41	13.2	43.5	5.75	43.3	1.93	46.6	17.2	8.4	27.8	22	9.61	21.7	7.54	4.32	0.053	7.17	0.89	17.3	1.67	4.56	2.71	14.2	58.8	6.76	6.64	2.89	15.7	7.22	13.7	63.4	41.1	10.7	22.8	65.1
531425767	51.5	3.06	27.4	18	24.9	0.5	3.38	1.33	0.4	0.026	13.6	7.31	22.3	25.7	2.41	5.95	74.4	1.97	23.7	0.22	36.3	11.9	14.6	37.2	37.9	5.42	9.44	0.37	1.52	0	0.74	0.87	8.78	0.61	4.27	1.07	5.99	88.1	0.71	1.61	1.64	9.42	2.57	29.6	58.4	48.3	3.94	12.7	5.99
531425963	45.2	2.37	38.7	13.8	37.4	0.89	9.63	8.53	1.51	0.032	40.3	2.55	30.7	22.7	3.98	2.41	48.1	1.92	37.7	1.35	35.5	10.5	14.8	39.2	12.9	11	10.5	3.1	0.5	0.018	7.09	1.06	1.68	0.54	4.5	1.55	5.54	73.3	2.32	3.01	3.82	6.02	2.87	15.3	75.9	40.4	8.81	12.7	53.3
531426060	32	0.91	56.8	10.3	30.3	2.63	9.58	22.6	1.9	0.045	43.6	11.2	52.2	36.9	8.75	4.03	29.5	3.07	59.5	3.19	34.4	11.5	11.7	42.5	13.6	15.7	29.7	6.91	1.31	0.087	5.82	2.87	10.9	1.37	7.6	4.35	11.7	69.1	5.24	3.98	6.82	6.15	4.12	26.9	62.8	29.9	14	26.3	54.4
531426266	39.3	10	23	27.7	20.4	3.95	13.8	5.72	2.11	0.036	26.6	4.56	32.5	21.7	2.36	4.3	70.1	1.52	37.6	2.92	32.1	25.8	3.56	38.5	14.2	18.8	13	5.2	0.8	0.00806	4.11	0.84	6.63	2.33	3.4	0.9	7.19	85.1	2.01	3.89	3.72	16.2	12.6	14.8	56.4	26	8.77	10.4	49.5
531426465	17.9	7	36.1	39	33.6	1.57	9.89	2.52	1.47	0.01	22.5	42.5	51.9	24.3	1.67	15.1	47.5	8.16	51.1	0.94	16.8	35.2	2.37	45.7	14.3	23	7.62	3.89	0.28	0.00297	4.32	0.59	37.1	4.83	6.45	0.99	13.5	84.1	4.23	7.44	4.89	7.39	21.2	3.87	67.5	26.4	15	10.3	48.4
531427066	8.64	2.73	41.2	47.4	48.4	3.56	7.28	5.34	1.14	0.012	8.69	59.8	33.8	29.4	2.35	4.67	31.8	3.07	57.8	0.77	9.88	13.3	4.69	72.1	27.1	16.7	14.5	4.41	0.21	0.00245	1.06	0.78	49.7	22.1	9.03	1.17	8.17	58	4.03	24.6	1.96	0.98	5.28	2.94	90.8	54.4	12.7	11.4	67.9
531427224	36.6	2.91	36.5	24	24.3	6.59	8.95	8.04	1.7	0.23	7.75	51.9	28.8	8.4	4.56	16	38	11.6	30.6	2.45	52.5	28.9	1.91	16.7	10.6	17.8	31.5	1.71	0.52	0.042	0.33	0.82	28.5	1.03	1.03	0.58	7.53	38.8	4.92	2.6	4.6	12.8	10.5	22.8	53.9	28.9	15.6	29.2	31.5
531427423	45.7	2.76	29.2	22.4	34.5	7.69	36.5	14.5	2.15	0.079	16.3	8	20.5	15.8	6.48	8.38	48.5	6.37	32.5	7.86	25	17.4	3.93	53.6	28.3	21.5	16.7	4.73	0.62	0.00637	3.6	1.75	7.53	2.21	5.87	1.83	13.4	56.4	8.17	6.83	9.2	4.72	8.41	5.05	81.8	43.9	8.74	12	57.9
531428321	44.5	2.2	39.3	14	16.1	1.5	31.1	6.61	0.28	0.034	56.6	62.7	17.7	11.6	1.13	3.72	87.7	1.17	21	0.99	29.3	10.1	23.4	37.2	16.1	13.1	26.9	1.17	0.6	0.00772	13.1	5.35	23.3	3.13	5.56	1.47	6.86	89.6	1.88	5.09	5.43	1.8	3.08	10.7	84.4	48.4	34.7	10.7	13.6
531428426	25.5	4.56	21.4	48.6	24.2	2.55	4.91	10.6	0.35	0.17	11.3	49.4	46.3	22.8	4.3	8.39	38.7	5.88	50.3	1.07	42.3	26	3.56	28.1	8.73	16.9	33.5	1.23	1.69	0.019	1.22	0.69	21.1	0.43	3.92	2.35	6.9	75.3	3.08	1.35	6.41	15.7	21.6	9.07	53.6	11.3	16.7	35.7	5.82
531428720	43.9	5.8	25.5	24.8	25.9	6.25	15	10.8	1.31	0.072	5.81	4.63	15.6	14.6	3.53	10.1	42.7	7.88	25.9	4.82	58.3	14.1	5.46	22.2	8.78	14	35.5	3.27	1.62	0.00235	2.21	2.83	3.1	0.43	4.69	2.33	7.63	66	3.9	3.19	2.55	18.5	11.6	12	57.8	19.4	19.5	17.3	42.8
531429863	41	3.97	34.8	20.2	19.8	3.25	16.9	8.38	1.99	0.099	21.7	57.7	11.4	13	2.62	4.95	59.2	1.78	11.7	2.19	30.9	17.5	9.2	42.4	9.34	7.83	11.1	3.73	0.96	0.0063	4.4	1.77	33	0.39	3.9	1.05	2.65	78.4	0.72	1.52	2.81	12.4	7.39	13	67.2	21.3	7.09	8.79	46.5
531430123	21.4	1.4	56.2	21	44.3	5.15	8.09	4.98	0.96	0.063	67.5	38.5	47.1	23.5	3.7	19.9	55.1	12.8	66.4	2.73	32.9	9.29	12.5	45.3	27.1	22.7	16.1	4.32	2.09	0.053	19	1.51	38	4.23	6.37	1.62	18.7	82.4	7.93	13.9	3.37	8.1	2.85	23.2	65.8	41.5	20.1	8.4	52
531431121	40.7	21.2	13.3	24.8	32.3	2.08	31.7	2.56	1.76	0.09	33.2	35.3	39.3	34.8	2.04	6.29	47.7	5.57	34.9	1.49	27.7	45.7	0.89	25.8	16.1	18.5	6.38	4.99	1.27	0.022	4.09	2.36	21.8	1.6	9.67	1.42	13.8	77.8	4.96	2.8	4.09	7.52	35.6	2.43	54.4	24.7	8.71	8.6	34.5
531431569	26.8	4.21	30.1	38.9	30.6	3.33	2.94	7.27	1.93	0.13	20.5	68.5	49.9	17.6	2.77	25.6	59.2	14.1	51.6	2.16	33.2	30.2	2.47	34.2	16	21.5	20.9	6.15	1.35	0.026	2.24	0.59	35.8	2.33	3.86	1.57	16.7	91.8	3.86	5.12	5.68	19.3	16	11	53.7	25.2	21.2	16.7	62
531431661	22.7	14.5	25.7	37.1	49.1	3.71	9.75	2.93	3.51	0.082	37.7	55.8	35.6	28.4	3.08	5.59	69.7	2.02	39.2	1	24.7	27.4	6.86	41	12.5	7.68	9.42	6.07	0.76	0.016	7.88	0.85	37	3.08	7.77	1.77	3.97	89	1.18	5.63	1.98	11.4	12.9	17.5	58.1	25	5.48	4.61	48.5
531432226	58	8.8	15.5	17.7	28	2.63	8.78	4.73	0.46	0.053	14.6	25	6.55	22.5	2.34	7.78	76.7	3.1	25.8	1.29	26.7	32.1	1.99	39.2	11.1	32.9	15.6	3.09	1.15	0.00317	3.53	1.37	21.3	0.09	5.65	0.89	5.57	71.9	3.18	2.3	8.11	4.77	11.9	2.7	80.6	26.6	37.1	15.8	64.2
531432520	13.8	13.8	25.9	46.4	37.9	1.26	10.2	5.45	0.96	0.017	45.4	26.3	68.3	37.6	3.96	10.2	37.1	6.59	73.6	0.78	29.8	26	3.31	40.9	14.5	22.2	12.1	4.09	0.32	0.00409	7.13	0.63	24.9	3.47	6.52	1.01	13.2	75.5	5.08	5.14	8.89	9.37	10.3	6.85	73.4	25.5	28.7	8.81	50.3
531433361	57.3	5.83	18.8	18.1	20.2	3.99	16.3	9.09	1.54	0.11	45.3	54.3	15.9	13.7	1.35	5.27	61.6	3.44	18.1	1.41	38	25.9	6.14	30	6.22	13.9	19.4	3.99	0.93	0.00518	11.5	0.91	25.5	3.94	5.05	1.57	10.6	71	5.61	3.79	5.2	8.03	9.73	15.7	66.6	15.8	11.7	9.88	51.1
531434360	25.1	5.57	36	33.3	15.8	1.36	8.12	7.31	0.52	0.058	12	28.4	46.9	29.2	3.03	3.18	45.5	1.8	47.6	0.4	25.3	19.7	7.6	47.3	8.97	7.74	9.56	1.35	1.19	0.00818	2.81	2.59	26	2.62	5.9	1.44	2.59	77.2	0.91	5.67	1.91	7.25	7.25	11.4	74.1	16.1	4.94	9.06	8.57
531434862	33.4	14.6	29.3	22.8	30.2	1.63	5.97	9.65	0.9	0.02	31.6	32.7	45.3	30.3	3.37	9.3	19.5	8.21	23.8	0.28	33.5	27.9	5.59	33	19.5	16.6	30.4	2.39	1.35	0.013	7.14	3.08	19.9	8.68	10.7	2.34	13.8	40.8	11.7	4.08	6.62	11	17	7.89	64	41.2	15.5	25.8	35.8
531435969	18.8	3.7	35.9	41.6	28	1.41	8.49	4.85	0.16	0.0099	39	19.2	46	31.7	2.26	2.85	33.2	2	54.1	2.64	29	15.4	10.4	45.3	14.9	10.5	15.2	0.43	0.4	0.00439	5.29	2.13	13.9	4.11	5.28	0.7	1.85	67.9	0.99	4.73	4.15	16.6	7.07	23	53.4	13.2	4.1	6.56	9.02
531436066	33.1	3.75	31.8	31.4	33.6	3.97	7.57	7.85	3.43	0.056	52.5	67.6	34.1	13	4.12	7.89	64.3	3.64	50.1	1.81	43.1	13.6	8.06	35.2	15.1	12.9	22.5	3.6	0.47	0.00316	8.96	2.78	21.8	4.61	4.15	1.8	9.82	83.5	3.56	11	7	12	2.71	24.7	60.6	32.4	6.03	15.1	32.4
531436464	36.3	4.57	45.2	13.9	26.1	3.33	27.5	11.8	0.65	0.055	11.4	53	32.1	13.5	2.44	7.33	54	4.98	32.7	1.64	55.8	20.5	2.85	20.8	9.13	11.7	34.2	1.87	0.89	0.00473	2.82	1.92	23	1.3	2.49	1.08	3.17	83.1	1.35	1.39	4.8	12.7	16.9	10	60.4	15.1	14.5	14.1	36.4
531437024	39.5	3.61	38.9	17.9	24.7	1.48	34.8	8.93	1.26	0.1	32.4	33.8	41.7	28.1	3.28	3.99	65.9	63.4	46.4	1.26	29.7	25.3	5.71	39.3	14.1	13.7	19.7	3.13	0.65	0.016	4.1	2.37	19	5.8	6.08	1.06	8.54	82.1	76.9	7.95	4.92	15.5	8.3	17.8	58.4	23.8	8.19	12.7	43.5
531437465	14.2	3.22	51.4	31.2	21.7	1.23	2.81	2.77	0.18	0.055	11.2	0.93	66.9	12.1	1.63	8.88	41.9	4.89	57.3	0.67	13.3	11.5	10.7	64.6	25.6	22	5.06	0.61	1.06	0.014	2.18	5.8	1.61	23.9	4.14	0.88	13.6	84.4	4.71	6.76	4.85	4.24	4.88	14.5	76.3	37.6	15.1	10.6	7.37
531437562	44.1	4.77	37	14.1	22.3	3.56	28.1	3.19	1.32	0.069	52.1	68.8	35.3	24.9	0.81	5.57	70.1	2.18	38.4	3.76	50.1	24.9	3.85	21.2	8.24	18.7	11.2	3.35	0.67	0.014	6.42	1.13	30.6	2.49	3.56	0.55	6.6	90	2.26	3.19	9.52	13.5	22.6	11.5	52.4	27.3	39.1	8.37	58
531437668	52.5	5.51	21.4	20.6	20.2	5.64	25.9	4.67	2.4	0.029	29.8	59.8	11.3	13.6	2.8	4	72.4	2.22	18	4.41	44.3	23.4	4.42	27.9	11.4	14.5	6.28	3.09	0.57	0.00441	2.66	1.25	27.4	0.62	4.33	1.19	5.83	77.7	2.55	2.53	5.55	9.02	20.3	5.41	65.2	34.3	43.3	14.4	57.9
531438069	57.5	3.68	20.6	18.2	15.6	0.81	39.7	2.87	1.48	0.036	18.8	0.99	14.9	7.53	1.48	3.42	2.72	5.44	1.4	0.52	34.9	26	3.58	35.5	7.29	5.09	8.44	4.27	1.55	0.022	3.52	2.65	0.59	1.21	3.65	1.45	7.59	5.38	7.43	0.66	1.37	3.81	12.9	2.82	80.4	23.2	3.32	17.4	67.5
531438865	37.6	1.23	35.3	25.8	13.8	3.81	13.7	21.8	2.06	0.16	54.2	70	26.1	16.3	8.17	8.76	75.2	5.07	32.2	1.22	53.5	22	5.15	19.4	6.02	13.6	58.9	2.77	1.07	0.00342	11.3	1.1	19.4	0.38	1.98	1.07	4.26	95.9	0.47	5.34	4.12	25.4	11.9	20.2	42.5	9.5	8.23	32.7	36.5
531439660	8.91	10.3	42.5	38.4	47.7	1.01	7.87	3.45	2.57	0.076	10.4	53.8	53.9	39	2.19	8.88	25.8	6.99	50.6	0.49	13.2	40.7	2	44.1	11.1	17.3	9.31	4.87	0.64	0.00606	4.71	0.71	48.7	1.57	4.12	0.74	11.6	59.7	6.39	1.77	5.67	6.23	19.5	5.18	69.1	24.8	10.4	20.8	44
531440463	54.7	1.9	27.6	15.8	16.1	0.86	9.78	5.2	1.94	0.054	21.1	50	18.8	17.5	2.54	4.42	50.5	3.31	16.6	0.45	43.5	16.6	7.77	32.1	10.6	11.9	12.7	3.09	0.89	0.013	2.31	1.13	18.7	2.32	5.26	1.62	7.2	61.1	4.75	2.85	4.28	15.1	10.3	15.1	59.5	22.5	12.1	17.1	45.8
531440569	21.4	2.75	55.8	20.1	13.2	2.73	17	6.6	1.02	0.028	55	44	40.7	19	3.56	11.7	60.5	5.71	48.3	1.22	42.1	18.9	14.3	24.6	12.8	10.3	38.2	3.36	0.44	0.00766	9.95	1.49	19	2.03	3.77	1.23	8.81	93.5	2.18	9.81	3.09	18.3	8.12	30.4	43.1	24.1	7.73	24.7	36.8
[truncated: 48 more columns]

## Sheet: Supplemental Figure 2
Suuplemental Figure 2A - Serum
beta = estimated difference of HSV-2 positive log mean - HSV-2 negative log mean
Cytokine/Chemokine	Adjusted beta	Adjusted confidence interval	Adjusted p-value
IL-4	-0.204	(-0.339,-0.069)	0.0032
LIF	-0.188	(-0.408,0.032)	0.0934
IL-13	-0.166	(-0.331, -0.000 (between -0.000 and -0.001))	0.0495
IFN-γ	-0.157	(-0.475,0.161)	0.3329
TNF-β	-0.154	(-0.274,-0.034)	0.0119
TNF-α	-0.146	(-0.233,-0.058)	0.0012
VEGF-A	-0.139	(-0.276,-0.002)	0.0462
IL-2	-0.138	(-0.483,0.208)	0.4333
MCP-3	-0.135	(-0.236,-0.034)	0.0089
MCP-4	-0.131	(-0.309,0.046)	0.1455
Fractalkine	-0.12	(-0.232,-0.008)	0.0355
IL-17F	-0.115	(-0.436,0.205)	0.4786
GM-CSF	-0.109	(-0.267,0.049)	0.1753
FGF-2	-0.096	(-0.220,0.027)	0.1249
G-CSF	-0.091	(-0.252,0.069)	0.264
MDC	-0.091	(-0.199,0.017)	0.0982
MIP-1β	-0.09	(-0.152,-0.027)	0.0051
TPO	-0.084	(-0.298,0.131)	0.4432
IL-1RA	-0.064	(-0.225,0.097)	0.4357
PDGF-AA	-0.058	(-0.115,-0.001)	0.0479
IL-7	-0.055	(-0.151,0.040)	0.2569
Eotaxin	-0.054	(-0.126,0.018)	0.1432
FLT-3L	-0.048	(-0.140,0.044)	0.3007
IL12p40	-0.044	(-0.219,0.131)	0.619
MCP-1	-0.042	(-0.110,0.027)	0.2302
IL-27	-0.039	(-0.113,0.035)	0.2978
GRO-α	-0.037	(-0.102,0.028)	0.2583
sCD40L	-0.036	(-0.120,0.048)	0.3973
Eotaxin-3	-0.033	(-0.153,0.086)	0.5837
I-309	-0.033	(-0.105,0.039)	0.3673
MIG/CXCL9	-0.026	(-0.103,0.051)	0.508
MCP-2	-0.023	(-0.075,0.029)	0.3793
EGF	-0.022	(-0.146,0.102)	0.728
IL-8	-0.021	(-0.127,0.085)	0.6997
BCA-1	-0.018	(-0.106,0.070)	0.6925
IFN-α2	-0.015	(-0.120,0.090)	0.7768
Eotaxin-2	-0.009	(-0.099,0.080)	0.835
ENA-78	-0.006	(-0.047,0.035)	0.777
TARC	-0.003	(-0.074,0.068)	0.9341
TGF-α	-0.002	(-0.167,0.162)	0.9772
MIP-1	-0.001	(-0.178,0.175)	0.9894
IL-1β	0.002	(-0.152,0.157)	0.978
CTACK	0.002	(-0.043,0.047)	0.9398
IL-15	0.01	(-0.065,0.084)	0.7966
MIP-1δ	0.015	(-0.078,0.109)	0.747
IL-1α	0.016	(-0.158,0.190)	0.8547
IL-6	0.02	(-0.177,0.217)	0.8413
IP-10	0.021	(-0.064,0.107)	0.6276
SDF-1α/β	0.021	(-0.084,0.126)	0.6917
IL-17E/IL-25	0.025	(-0.065,0.116)	0.5823
IL-5	0.044	(-0.145,0.233)	0.6482
IL-18	0.052	(-0.035,0.139)	0.2411
TRAIL	0.054	(-0.015,0.123)	0.1236
IL-10	0.193	(-0.025,0.412)	0.0826
Supplemental Figure 2B - Serum
Cytokine/Chemokine	Adjusted odds ratio	Adjusted confidence interval	Adjusted p-value
IL-16	0.538	(0.223,1.277)	0.16
IL-20	0.653	(0.288,1.475)	0.3039
IL-17A	0.738	(0.410,1.313)	0.3059
IL-28A	0.865	(0.384,1.979)	0.7264
IL-21	0.916	(0.519,1.609)	0.7608
X6CKine	0.93	(0.469,1.819)	0.834
IL-23	0.999	(0.550,1.818)	0.997
IL-3	1.015	(0.296,3.721)	0.9813
TSLP	1.065	(0.598,1.898)	0.8296
IL-33	1.073	(0.607,1.896)	0.8067
IL-2	1.22	(0.691,2.148)	0.4904
SCF	1.317	(0.558,3.243)	0.5367
IL-22	1.638	(0.856,3.142)	0.1354
GM-CSF	1.676	(0.736,4.096)	0.2335
IL-12p70	1.77	(0.960,3.330)	0.0711
IL-9	1.799	(0.972,3.343)	0.0616

[truncated: 13 more sheets: Supplemental Figure 3, Supplemental Figure 4, Supplemental Figure 5, Supplemental Figure 6, Supplemental Figure 7, Demographic Data, CX Flow, VT Flow, PBMC Flow, CVT Fluid, Serum, CX Image Analysis, VT Image Analysis]
